# Supplementary material for: Supervised extraction of near-complete genomes from metagenomic samples: A new service in PATRIC
Source: PLoS One. 2021 Apr 15;16(4):e0250092. doi: 10.1371/journal.pone.0250092 (PMC8049274; doi:10.1371/journal.pone.0250092)
Supplement: S1 File — This spreadsheet contains four pages, “Pasolli binning,” “Raw METABAT2 binning,” “Aligned METABAT2 binning,” and “PATRIC binning.” These are summaries of the bins found by Pasolli et al, alignment-based MetaBAT2, MetaBAT2 without alignment, and the PATRIC binning service, respectively. Each page reports on the fine consistency, completeness, and contamination of the bins, as well as whether they are marked “good” (i.e. high-quality) or “poor” by PATRIC. (XLSX) [file pone.0250092.s001.xlsx]

## Sheet: Pasolli binning
Sample	Bin	Genome ID	Quality	Fine consistency	Contamination	Completeness
ERR911992	bin1.gto	1.89821e+06	Poor	65.1	77.4	100
ERR911992	bin2.gto	165186	Poor	72.7	52.1	98.6
ERR911992	bin3.gto	47678.6	Poor	92.5	19.1	97.2
ERR911992	bin4.gto	820.424	Good	95.3	5.7	100
ERR911992	bin5.gto	39491.2	Good	94.2	13.1	100
ERR911992	bin6.gto	214856	Poor	80	40.9	100
ERR911992	bin7.gto	1.89821e+06	Poor	74.5	49.8	99.3
ERR911992	bin8.gto	2.29319e+06	Good	91.1	16.9	97.5
ERR911992	bin9.gto	1.94559e+06	Good	85.2	37.7	97.4
ERR911992	bin10.gto	2.29297e+06	Good	96.2	5.3	99.3
ERR911992	bin11.gto	649756	Good	96.2	3.8	100
ERR911992	bin12.gto	88431.7	Good	93.9	11.5	98.7
ERR911992	bin13.gto	1.22632e+06	Good	96.5	3.8	100
ERR911992	bin14.gto	1.63751e+06	Good	97.3	2.5	100
ERR911992	bin15.gto	1.26308e+06	Good	93.3	7	98
ERR911992	bin16.gto	1.26307e+06	Good	95.5	9.2	100
ERR911992	bin17.gto	165185	Poor	82.9	34.9	97.7
ERR911992	bin18.gto	657322	Good	97.3	8.1	100
ERR911992	bin19.gto	1.21181e+06	Good	94.5	6.6	100
ERR911992	bin20.gto	239935	Good	98.7	1.8	100
ERR911992	bin21.gto	29363.5	Poor	94.4	0	94.4
ERR911992	bin22.gto	1.29892e+06	Good	97.9	7.8	100
ERR911992	bin23.gto	742723	Good	95	7.2	100
ERR911992	bin24.gto	1680.17	Good	96.5	7.3	96.6
ERR911992	bin25.gto	1.26288e+06	Good	97	0	99.1
ERR911992	bin26.gto	592028	Good	99	0.9	100
ERR911992	bin27.gto	172733	Poor	89.4	10.3	31.4
ERR321564	bin1.gto	1.8982e+06	Poor	71.5	55	96.1
ERR321564	bin2.gto	853.666	Poor	75.4	53.2	99.3
ERR321564	bin3.gto	28116.9	Poor	90.9	12.5	90.1
ERR321564	bin4.gto	1.89821e+06	Poor	71.2	66.2	99.3
ERR321564	bin5.gto	418240	Good	93.1	10.4	100
ERR321564	bin6.gto	1.2631e+06	Good	93.6	15.9	97.4
ERR321564	bin7.gto	823.294	Good	93.1	1.7	100
ERR321564	bin8.gto	1.94559e+06	Poor	75.5	53.9	97.4
ERR321564	bin9.gto	2.29297e+06	Good	91.9	16.3	99.3
ERR321564	bin10.gto	457391	Good	96.7	4.6	92.3
ERR321564	bin11.gto	820.423	Good	97.3	6	100
ERR321564	bin12.gto	2.29305e+06	Good	92.6	10	100
ERR321564	bin13.gto	745368	Good	92	7.4	97.1
ERR321564	bin14.gto	214856	Good	92.3	15.6	94.6
ERR321564	bin15.gto	762969	Good	95.7	2.5	100
ERR321564	bin16.gto	1.26288e+06	Poor	92.8	9.8	99
ERR321564	bin17.gto	626939	Poor	79	36.1	99.3
ERR321564	bin18.gto	1.89703e+06	Good	93.3	9.3	96.7
ERR321564	bin19.gto	310298	Good	97	6.6	99.7
ERR321564	bin20.gto	1.89821e+06	Good	96.2	6.7	99.3
ERR321564	bin21.gto	2.02253e+06	Good	92.2	9.5	87.2
ERR321564	bin22.gto	2.02423e+06	Good	96.4	3.1	96.2
ERR321564	bin23.gto	717959	Good	85.8	26.6	88.4
ERR321564	bin24.gto	1.26278e+06	Good	92.7	3.3	98.9
ERR321564	bin25.gto	142586	Good	88.2	27	88.2
ERR321564	bin26.gto	1.26304e+06	Good	97.6	6.6	99.4
ERR321564	bin27.gto	1.89701e+06	Good	92.1	11.2	90.1
ERR321564	bin28.gto	742821	Good	95.7	5.6	92.6
ERR321564	bin29.gto	159272	Poor	90.5	18.7	85.3
ERR321564	bin30.gto	1.11806e+06	Good	96.5	4.9	98.7
ERR321564	bin31.gto	1.67661e+06	Good	94	4	91.7
ERR321564	bin32.gto	59823.5	Good	94.5	5.1	94.9
ERR321564	bin33.gto	445970	Good	97.8	6	100
ERR321564	bin34.gto	172733	Good	93.2	11.4	94.8
ERR321564	bin35.gto	2.04902e+06	Good	95.9	0.7	97.1
ERR321564	bin36.gto	1.87244e+06	Good	93	6.5	89.1
ERR321564	bin37.gto	1.89701e+06	Poor	85	40.2	83.7
ERR321564	bin38.gto	2.05349e+06	Good	94	3.4	97.7
ERR321564	bin39.gto	1.2628e+06	Good	92.8	10.3	93.9
ERR1398081	bin1.gto	853.665	Poor	75.5	53.9	99.3
ERR1398081	bin2.gto	310298	Poor	92.4	13.6	96.2
ERR1398081	bin3.gto	573.251	Good	93.3	4.9	99.4
ERR1398081	bin4.gto	360808	Poor	92.9	14.7	97.2
ERR1398081	bin5.gto	410072	Poor	92.2	14.9	96.7
ERR1398081	bin6.gto	2.30524e+06	Good	95.2	6.2	99.7
ERR1398081	bin7.gto	2.29205e+06	Good	96	5.7	95.2
ERR1398081	bin8.gto	2.29313e+06	Good	92.3	1.7	82.5
ERR1398081	bin9.gto	2.02253e+06	Good	96.2	6.2	97.4
ERR1398081	bin10.gto	165179	Poor	91.7	10.8	93.1
ERR1398081	bin11.gto	142586	Good	98.4	4.7	100
ERR1398081	bin12.gto	2.29304e+06	Good	94.1	3.3	100
ERR1398081	bin13.gto	1.26293e+06	Good	97.3	0	100
ERR1398081	bin14.gto	172733	Good	90.2	21.3	95.4
ERR1398081	bin15.gto	39485.1	Poor	93.9	15.5	97.4
ERR1398081	bin16.gto	742823	Poor	93.1	13.4	86.6
ERR1398081	bin17.gto	52226.9	Good	98.6	0	100
ERR1398081	bin18.gto	1.20079e+06	Good	94.1	14.6	98.1
ERR1398081	bin19.gto	1.94559e+06	Good	93.4	8.5	96.4
ERR1398081	bin20.gto	626941	Good	93.7	9.5	99.3
ERR1398081	bin21.gto	1.28559e+06	Good	96.7	0.9	99.1
ERR1398081	bin22.gto	1.80776e+06	Good	95.3	5.6	97.4
ERR1398081	bin23.gto	2.29201e+06	Poor	83.8	28.9	80
ERR1398081	bin24.gto	2.29232e+06	Poor	92.2	11	91.6
SRR413750	bin1.gto	2.10969e+06	Poor	68.6	58	100
SRR413750	bin2.gto	821.299	Good	94	8.8	100
SRR413750	bin3.gto	28116.9	Good	95.6	2	92.9
SRR413750	bin4.gto	562.436	Good	93.2	5.5	100
SRR413750	bin5.gto	818.787	Poor	95.3	5.3	93.3
SRR413750	bin6.gto	853.666	Poor	89.6	24.7	99.3
SRR413750	bin7.gto	2.29235e+06	Good	87	31.7	100
SRR413750	bin8.gto	457393	Good	97.2	0	95.7
SRR413750	bin9.gto	39485.1	Good	96.4	9.8	100
SRR413750	bin10.gto	28111.3	Poor	79.1	44	84.8
SRR413750	bin11.gto	745368	Good	91.8	16.1	96.7
SRR413750	bin12.gto	445970	Good	96.7	5.1	98.7
SRR413750	bin13.gto	1.89821e+06	Good	91.3	10.7	98.4
SRR413750	bin14.gto	1.26277e+06	Good	94.3	1.1	100
SRR413750	bin15.gto	1.89699e+06	Good	93.9	1.2	94.4
SRR413750	bin16.gto	1.26291e+06	Good	94.5	1.3	98.7
SRR413750	bin17.gto	239935	Good	97.4	3	100
SRR413750	bin18.gto	1506.36	Good	93.5	5.3	100
SRR413750	bin19.gto	1.26279e+06	Good	87.5	36.2	100
SRR413750	bin20.gto	1.26281e+06	Good	93.9	7.4	96.7
SRR413750	bin21.gto	1.26284e+06	Good	93.9	0	22.5
SRR5091568	bin1.gto	853.665	Poor	72.6	61.7	99.3
SRR5091568	bin2.gto	1.8982e+06	Poor	74	53	99.3
SRR5091568	bin3.gto	2.29293e+06	Good	94.1	7.6	94.1
SRR5091568	bin4.gto	165179	Poor	95	3.9	98.7
SRR5091568	bin5.gto	457393	Good	94.8	7	94.9
SRR5091568	bin6.gto	310298	Poor	97.1	5.1	98.7
SRR5091568	bin7.gto	2.04904e+06	Good	95.3	6.6	99
SRR5091568	bin8.gto	39491.2	Good	93.6	11.9	97.2
SRR5091568	bin9.gto	47678.6	Poor	75.8	45.9	72.2
SRR5091568	bin10.gto	2.2931e+06	Good	93.2	12	99.3
SRR5091568	bin11.gto	2.29291e+06	Poor	92.6	12.5	96.2
SRR5091568	bin12.gto	46228.4	Poor	90.2	18.6	94.8
SRR5091568	bin13.gto	1.00237e+06	Good	97.3	3.8	98.7
SRR5091568	bin14.gto	1.26304e+06	Good	88.2	27.5	84.6
SRR5091568	bin15.gto	1.26289e+06	Good	94.5	5.6	97.6
SRR5091568	bin16.gto	142586	Good	96.2	6.7	97.6
SRR5091568	bin17.gto	1.6375e+06	Good	93.6	7.1	99.3
SRR5091568	bin18.gto	1.89821e+06	Poor	91.7	15.8	89.5
SRR5091568	bin19.gto	2.29218e+06	Poor	79.3	45.3	62.6
SRR5091568	bin20.gto	1.89697e+06	Good	95.5	4.7	100
SRR5091568	bin21.gto	1.89821e+06	Good	93.3	9.9	91.2
SRR5091568	bin22.gto	1.26289e+06	Poor	79.2	35.4	75.3
SRR5091568	bin23.gto	1.26292e+06	Good	94.2	8.8	97.4
SRR5091568	bin24.gto	1.6375e+06	Poor	76.4	37	77
SRR5091568	bin25.gto	1.6375e+06	Good	93.1	6.7	94.4
ERR912124	bin1.gto	997885	Poor	81.8	33	79.5
ERR912124	bin2.gto	59620.1	Poor	89.7	19.8	98.9
ERR912124	bin3.gto	1.94559e+06	Poor	74.3	54.1	97.4
ERR912124	bin4.gto	1.89821e+06	Poor	73.8	48.8	100
ERR912124	bin5.gto	853.666	Good	85.9	29.6	97.9
ERR912124	bin6.gto	2.04902e+06	Good	91.6	17.3	100
ERR912124	bin7.gto	28118.1	Good	94	7.3	100
ERR912124	bin8.gto	821.299	Poor	97.1	0	90.1
ERR912124	bin9.gto	657317	Good	98.5	3.2	100
ERR912124	bin10.gto	47678.6	Good	97.6	0.6	96.7
ERR912124	bin11.gto	823.294	Good	95.7	1.7	100
ERR912124	bin12.gto	457393	Good	93.7	10	97.7
ERR912124	bin13.gto	1.89702e+06	Good	94.9	8.4	100
ERR912124	bin14.gto	310298	Good	97.6	4.4	100
ERR912124	bin15.gto	46503.1	Good	97.5	2.5	100
ERR912124	bin16.gto	1.26292e+06	Good	97.3	5.5	98.7
ERR912124	bin17.gto	28111.3	Good	93.1	5.7	84.8
ERR912124	bin18.gto	239935	Poor	82.2	26.4	100
ERR912124	bin19.gto	1.26274e+06	Good	97	4	92.4
ERR912124	bin20.gto	1.26304e+06	Good	94.6	9.7	95.5
ERR912124	bin21.gto	1.29892e+06	Good	90.8	20.4	98.5
ERR912124	bin22.gto	2.29291e+06	Good	97.8	3.7	100
ERR912124	bin23.gto	717959	Good	97.6	7.2	98.7
ERR912124	bin24.gto	1.94651e+06	Good	96.1	4.5	98
ERR912124	bin25.gto	1.11806e+06	Good	96.5	4.9	100
ERR912124	bin26.gto	1.12092e+06	Good	88.8	18.3	99.3
ERR912124	bin27.gto	2.29232e+06	Good	94.2	4.5	100
ERR912124	bin28.gto	1680.17	Poor	95	15.1	100
ERR912124	bin29.gto	2.29219e+06	Good	93.9	12.1	100
ERR912124	bin30.gto	1.89702e+06	Good	98.1	5.9	99.3
ERR912124	bin31.gto	445970	Good	96.3	7.1	100
ERR912124	bin32.gto	1.26278e+06	Good	94.5	5.4	97.8
ERR912124	bin33.gto	2.04494e+06	Good	91.4	11.3	94.1
ERR912124	bin34.gto	1506.36	Good	95.6	2.2	100
ERR912124	bin35.gto	172733	Good	93.7	7.5	90.1
ERR912124	bin36.gto	911118	Good	99.4	2.4	100
ERR912124	bin37.gto	1.26282e+06	Good	93.9	4.3	100
ERR912124	bin38.gto	1.26279e+06	Good	93.1	9.2	98.9
ERR1136887	bin1.gto	371601	Poor	91.5	17.5	98.1
ERR1136887	bin2.gto	853.666	Good	88.5	31.5	99.3
ERR1136887	bin3.gto	821.3	Poor	96.9	4.9	100
ERR1136887	bin4.gto	649756	Poor	82.3	32.9	99.3
ERR1136887	bin5.gto	40520.2	Poor	86.8	19.1	95
ERR1136887	bin6.gto	457393	Good	96.5	2.3	93.9
ERR1136887	bin7.gto	2.29316e+06	Good	95.5	4.7	96.7
ERR1136887	bin8.gto	536231	Good	96.4	8.5	98
ERR1136887	bin9.gto	2.29296e+06	Good	95.1	6.2	99.3
ERR1136887	bin10.gto	745368	Good	92.5	10.3	97.2
ERR1136887	bin11.gto	1.26304e+06	Good	88.6	20.2	85.9
ERR1136887	bin12.gto	2.29291e+06	Good	95.2	6	100
ERR1136887	bin13.gto	1.26289e+06	Good	96.5	3.8	100
ERR1136887	bin14.gto	411474	Good	93.3	6.7	99.3
ERR1136887	bin15.gto	2.29319e+06	Good	95.3	2.9	99.3
ERR1136887	bin16.gto	1.26308e+06	Good	95.3	2.6	97.4
ERR1136887	bin17.gto	657322	Good	96.5	6.4	100
ERR1136887	bin18.gto	28026.7	Poor	98.4	3.4	99.7
ERR1136887	bin19.gto	1.6375e+06	Good	95.3	4.3	100
ERR1136887	bin20.gto	1.85238e+06	Good	90	17.2	87.8
ERR1136887	bin21.gto	1.29892e+06	Good	96.8	9.4	99.9
ERR1136887	bin22.gto	1.20754e+06	Good	96	9.9	98.3
SRR4408221	bin1.gto	536231	Poor	86.5	27.9	100
SRR4408221	bin2.gto	853.667	Poor	74	49.6	99.3
ERR527062	bin1.gto	997888	Good	89.1	22.1	94.2
ERR527062	bin2.gto	853.667	Poor	73.6	56.8	99.3
ERR527062	bin3.gto	291645	Good	91.9	16	94.4
ERR527062	bin4.gto	457393	Good	95.6	4.3	100
ERR527062	bin5.gto	1.89702e+06	Good	87.1	25.8	100
ERR527062	bin6.gto	821.3	Good	99.1	1.3	100
ERR527062	bin7.gto	310298	Good	98.3	1.3	100
ERR527062	bin8.gto	39485.1	Good	96.5	6.5	100
ERR527062	bin9.gto	142586	Poor	81.4	46.7	85.6
ERR527062	bin10.gto	1.8982e+06	Good	93.6	9.6	98.7
ERR527062	bin11.gto	2.29317e+06	Good	94.8	5	99.3
ERR527062	bin12.gto	445970	Good
ERR527062	bin13.gto	2.29235e+06	Good	97.3	5.8	100
ERR527062	bin14.gto	1.897e+06	Good	97.4	4.4	100
ERR527062	bin15.gto	2.29208e+06	Good	87.1	27	89
SRR1950750	bin1.gto	1.88162e+06	Good	96.5	2.6	100
SRR1950750	bin2.gto	1.73493e+06	Good	97.5	5	100
SRR1950750	bin3.gto	1.94646e+06	Good	95.6	7.4	100
SRR1950750	bin4.gto	1.5281e+06	Good	92.5	7.2	87.6
SRR5279233	bin1.gto	853.667	Poor	73.7	65.3	98.7
SRR5279233	bin2.gto	2.29289e+06	Good	91.3	15.7	100
SRR5279233	bin3.gto	821.301	Poor	96.7	3.9	94.9
SRR5279233	bin4.gto	1.2631e+06	Good	95.9	10	100
SRR5279233	bin5.gto	562.437	Good	95.8	2.6	99.6
SRR5279233	bin6.gto	2.2923e+06	Good	90.2	18	99.3
SRR5279233	bin7.gto	310298	Good	98.5	0	99.3
SRR5279233	bin8.gto	310298	Good	89.6	25.6	88.3
SRR5279233	bin9.gto	1.26289e+06	Good	95.3	4.8	97.4
SRR5279233	bin10.gto	1.897e+06	Good	96.2	7.7	98
SRR5279233	bin11.gto	1.95309e+06	Good	92.4	1.3	89
SRR5279233	bin12.gto	28026.7	Good	99	0.8	100
SRR5279233	bin13.gto	2.16182e+06	Good	96.4	0.9	100
SRR060006	bin1.gto	28116.9	Poor	93.7	9.9	95.7
SRR060006	bin2.gto	818.79	Poor	91.1	20	89.5
SRR060006	bin3.gto	1.33927e+06	Good	94.9	5.6	86.8
SRR060006	bin4.gto	457391	Good	97.9	4.5	100
SRR060006	bin5.gto	360808	Poor	94.5	8.4	97.4
SRR060006	bin6.gto	1.26308e+06	Good	97	3.6	100
SRR060006	bin7.gto	28052.1	Good	95.5	8.4	98
SRR060006	bin8.gto	1.20355e+06	Good	97.3	8.4	92.7
SRR060006	bin9.gto	1.12092e+06	Good	94.6	8.4	99.3
SRR060006	bin10.gto	592028	Good	98.1	0.9	100
ERR525795	bin1.gto	410072	Good	92.7	11.3	100
ERR525795	bin2.gto	28116.9	Poor	97	7.9	97.4
ERR525795	bin3.gto	818.789	Good	89.3	7.6	70
ERR525795	bin4.gto	2.04904e+06	Good	93.8	3.8	100
ERR525795	bin5.gto	2.29288e+06	Good	93.3	13.3	100
ERR525795	bin6.gto	823.294	Good	97.7	0.9	100
ERR525795	bin7.gto	821.3	Good	97.8	3.7	100
ERR525795	bin8.gto	853.666	Poor	92.5	15.2	98.7
ERR525795	bin9.gto	39488.1	Good	93.8	9	98.7
ERR525795	bin10.gto	1680.17	Poor	89.2	28.2	99.7
ERR525795	bin11.gto	820.424	Good	96.5	4.3	100
ERR525795	bin12.gto	165186	Poor	92.4	11	98.7
ERR525795	bin13.gto	1.95309e+06	Poor	77.4	39.7	89
ERR525795	bin14.gto	214856	Poor	83.4	33.4	88.5
ERR525795	bin15.gto	1.40843e+06	Poor	81	31	88.4
ERR525795	bin16.gto	1.87244e+06	Good	93.3	9.6	100
ERR525795	bin17.gto	592028	Good	97.7	4.5	100
ERR525795	bin18.gto	1.89821e+06	Good	87.5	18.1	75.5
SRR1950766	bin1.gto	1.73493e+06	Good	95	7.5	100
SRR341647	bin1.gto	165179	Good	93.6	15.7	100
SRR341647	bin2.gto	2.29303e+06	Poor	80.6	40.8	100
SRR341647	bin3.gto	2.293e+06	Good	85.7	25	100
SRR341647	bin4.gto	1.89821e+06	Poor	78.1	62.1	87.6
SRR4305113	bin1.gto	821.301	Poor	96.2	5	100
SRR4305113	bin2.gto	2.30296e+06	Good	93.4	10.9	99.3
SRR4305113	bin3.gto	2.29232e+06	Poor	91.6	17.2	95.9
SRR4305113	bin4.gto	28026.7	Poor	96.5	7.8	98.3
SRR4305113	bin5.gto	216816	Good	95.2	12.7	98.8
SRR4305113	bin6.gto	1681.74	Poor	95.2	9	97.3
SRR4305113	bin7.gto	1680.17	Poor	94.5	7.8	90.9
SRR4305113	bin8.gto	1.89821e+06	Good	95	2.8	97.1
ERR260232	bin1.gto	2.04904e+06	Good	88.9	20.7	100
ERR260232	bin2.gto	33043.1	Good	89.7	14.7	100
ERR260232	bin3.gto	1.94723e+06	Good	95.6	6.7	100
ERR260232	bin4.gto	2.29316e+06	Good	94.2	5	99.3
ERR260232	bin5.gto	45851.7	Good	98.6	5.6	99.3
ERR260232	bin6.gto	41978.4	Good	97.9	5.6	100
ERR260232	bin7.gto	1.89821e+06	Good	91.2	18.1	96.1
ERR260232	bin8.gto	1.2628e+06	Good	87	36.9	94.4
ERR912091	bin1.gto	997885	Poor	94	8.9	92
ERR912091	bin2.gto	823.294	Poor	91.6	12.2	100
ERR912091	bin3.gto	1.89821e+06	Poor	75.7	52.9	99.3
ERR912091	bin4.gto	142586	Good	96.2	7.3	100
ERR912091	bin5.gto	745368	Good	92.5	10.3	99.3
ERR912091	bin6.gto	818.792	Good	96.8	4.5	95.5
ERR912091	bin7.gto	1.8982e+06	Good	91.6	14.5	100
ERR912091	bin8.gto	39488.1	Good	90	17.1	98.7
ERR912091	bin9.gto	33043.1	Good	94	11.6	100
ERR912091	bin10.gto	457393	Good	95.4	8.6	98.7
ERR912091	bin11.gto	997878	Good	93.1	10	98.7
ERR912091	bin12.gto	626929	Poor	88.8	28.8	79.1
ERR912091	bin13.gto	1.26288e+06	Good	93.3	15	100
ERR912091	bin14.gto	2.29291e+06	Good	96.7	9.7	98.7
ERR912091	bin15.gto	1.89701e+06	Good	93.3	9.4	96.1
ERR912091	bin16.gto	1.16072e+06	Good	92.2	8.7	99.3
ERR912091	bin17.gto	1.94651e+06	Good	92.7	12.6	94.8
ERR912091	bin18.gto	2.10969e+06	Good	94.8	6.9	96.4
ERR912091	bin19.gto	1.26304e+06	Good	97.1	3.7	100
ERR912091	bin20.gto	74426.1	Good	92.9	11.7	100
ERR912091	bin21.gto	742727	Good	97.6	1.3	100
ERR912091	bin22.gto	1.89821e+06	Good	93.9	7.7	97.4
ERR912091	bin23.gto	1.21181e+06	Good	94.4	10.9	100
ERR912091	bin24.gto	239935	Good	98.4	4.2	100
ERR912091	bin25.gto	1.26278e+06	Good	93.6	3.3	98.9
ERR912091	bin26.gto	1.11806e+06	Good	94.6	9.3	99.7
ERR912091	bin27.gto	1.26269e+06	Good	95	9.3	99.7
ERR912091	bin28.gto	1.94642e+06	Good	96.4	5.4	100
ERR912091	bin29.gto	1.95297e+06	Good	94.2	2.9	97.3
ERR912091	bin30.gto	1.87244e+06	Good	97.5	2.8	100
ERR912091	bin31.gto	1506.36	Good	94.3	10.9	100
ERR912091	bin32.gto	1304.96	Good	92.6	17.2	96
ERR912091	bin33.gto	1.89698e+06	Good	91.5	18.2	100
ERR912091	bin34.gto	1308.91	Good	88.4	21.1	83.7
ERR526044	bin1.gto	418240	Good	93.1	10.5	100
ERR526044	bin2.gto	28116.9	Good	95.6	8	95.9
ERR526044	bin3.gto	821.3	Poor	98.6	3.7	100
ERR526044	bin4.gto	2.29295e+06	Good	98	0	97.4
ERR526044	bin5.gto	997873	Poor	83.8	28.5	72.4
ERR526044	bin6.gto	876091	Good	91.6	13.6	98
ERR526044	bin7.gto	28111.3	Good	98.7	2.6	97.4
ERR526044	bin8.gto	28026.7	Poor	93.3	20.4	100
ERR526044	bin9.gto	2.08658e+06	Good	94.2	9.5	99.3
ERR526044	bin10.gto	1.26304e+06	Good	97.6	3.7	100
ERR526044	bin11.gto	2.29223e+06	Good	93.6	5.2	100
SRR5127609	bin1.gto	411459	Poor	92.5	12.1	98.5
SRR5127609	bin2.gto	418240	Good	91.2	15.4	97.8
SRR5127609	bin3.gto	853.668	Poor	92.2	16.1	98.7
SRR5127609	bin4.gto	820.424	Good	96.3	3.7	100
SRR5127609	bin5.gto	1.67661e+06	Good	97	2.5	100
SRR5127609	bin6.gto	649756	Poor	89.6	25.2	98.7
SRR5127609	bin7.gto	1.89702e+06	Good	92.7	14.8	96.5
SRR5127609	bin8.gto	39488.1	Good	92.3	8.7	91.5
SRR5127609	bin9.gto	1680.17	Poor	96.2	7.8	100
SRR5127609	bin10.gto	142586	Poor	96.4	7.8	96.7
SRR5127609	bin11.gto	1.16072e+06	Good	93.3	6.8	90.2
SRR5127609	bin12.gto	657322	Poor	97.4	4.1	98.7
SRR5127609	bin13.gto	239935	Poor	97.3	6	100
SRR5127609	bin14.gto	1.63879e+06	Poor	82.8	32.8	88.7
SRR5127609	bin15.gto	1.94651e+06	Good	93.1	6.9	90.5
SRR5127609	bin16.gto	742723	Good	94.3	6.9	99.4
SRR5127609	bin17.gto	1.95297e+06	Good	95.2	0.7	97.4
SRR5127609	bin18.gto	1.26288e+06	Good	95.1	3.8	100
SRR5127609	bin19.gto	1.89702e+06	Poor	82.8	34.1	79.4
SRR5127609	bin20.gto	1308.91	Poor	84.7	32.1	89.3
SRR5127609	bin21.gto	2173.76	Poor	94.8	5.5	89.7
SRR5127609	bin22.gto	1.89821e+06	Poor	87.4	26.3	76.5
SRR341697	bin1.gto	1.26305e+06	Poor	64.4	73	89.7
SRR341697	bin2.gto	2.29303e+06	Good	88.2	26.8	100
SRR341697	bin3.gto	1.33935e+06	Poor	96.2	11.4	100
SRR341697	bin4.gto	823.294	Good	94.2	5	100
SRR341697	bin5.gto	2.29207e+06	Good	91.1	13.8	100
SRR341697	bin6.gto	46503.1	Good	95.3	3.4	100
SRR341697	bin7.gto	853.667	Good	91.2	17.8	99.3
SRR341697	bin8.gto	41978.4	Good	92.8	10.3	90.8
SRR341697	bin9.gto	1.26289e+06	Good	94.5	11	100
ERR528311	bin1.gto	28116.9	Poor	88.1	19.8	92.9
ERR528311	bin2.gto	165179	Poor	93.9	11.2	100
ERR528311	bin3.gto	821.3	Poor	93.9	6.5	98.4
ERR528311	bin4.gto	457393	Good	89.7	17.1	86.9
ERR528311	bin5.gto	718252	Good	90.6	24.8	99.3
ERR528311	bin6.gto	360808	Poor	93.9	6.8	100
ERR528311	bin7.gto	2.04904e+06	Good	90.6	16.5	100
ERR528311	bin8.gto	39485.1	Good	94.8	12.7	99.3
ERR528311	bin9.gto	310298	Poor	94.3	7	97.6
ERR528311	bin10.gto	445970	Good	96.5	6.1	98.7
ERR528311	bin11.gto	46506.1	Good	91.6	13	86.4
ERR528311	bin12.gto	28052.1	Good	93.4	6	97
ERR528311	bin13.gto	2.08658e+06	Good	92.8	7.4	98.7
ERR528311	bin14.gto	1.89821e+06	Good	92.8	9.4	96.7
SRR1621000	bin1.gto	765067	Good	95.9	5.4	100

## Sheet: Raw METABAT2 binning
Sample	Bin	Genome ID	Quality	Fine consistency	Contamination	Completeness
ERR911992	out.1.fa.gto	66666.5	Poor	96.2	25	0.1
ERR911992	out.8.fa.gto	66666.5	Poor	89.7	13.3	37.8
ERR911992	out.13.fa.gto	66666.5	Poor	95.9	0	5.8
ERR911992	out.10.fa.gto	207244	Good	95	14.4	85.2
ERR911992	out.11.fa.gto	1.89821e+06	Good	94.5	0	85.6
ERR911992	out.12.fa.gto	1.26288e+06	Good	95.4	0	100
ERR911992	out.3.fa.gto	1263.75	Good	97.6	0	99.7
ERR911992	out.7.fa.gto	116085	Good	85.8	13.7	46.5
ERR911992	out.6.fa.gto	66666.5	Good	90.3	0	35.5
ERR911992	out.5.fa.gto	2.05362e+06	Good	86.6	9	76.5
ERR911992	out.4.fa.gto	66666.5	Good	81.4	33.9	100
ERR911992	out.9.fa.gto	239759	Good	79.1	41.4	97.1
ERR911992	out.20.fa.gto	1.897e+06	Good	90.2	22.1	75.9
ERR911992	out.15.fa.gto	1.63751e+06	Good	94.9	0.1	73.1
ERR911992	out.19.fa.gto	66666.5	Poor	95.9	0	0
ERR911992	out.16.fa.gto	1263.76	Good	90.1	7	99.1
ERR911992	out.18.fa.gto	239935	Poor	98.5	0	100
ERR911992	out.2.fa.gto	47678.1	Poor	64.1	74.9	90.6
ERR911992	out.14.fa.gto	821.394	Poor	66.4	65.9	100
ERR911992	out.17.fa.gto	66666.5	Poor	54.8	89.9	100
ERR911992	out.37.fa.gto	66666.5	Poor	96.2	0	0
ERR911992	out.22.fa.gto	2.2922e+06	Good	93.4	0	91.6
ERR911992	out.31.fa.gto	66666.5	Poor	89.7	0.2	20.8
ERR911992	out.24.fa.gto	301302	Poor	85.2	0.3	75
ERR911992	out.26.fa.gto	459786	Good	89.9	0.8	84.2
ERR911992	out.27.fa.gto	2.29301e+06	Good	84.4	0.9	37.5
ERR911992	out.30.fa.gto	66666.5	Poor	87.3	0.1	43.5
ERR911992	out.21.fa.gto	1678.5	Good	95.3	24.5	100
ERR911992	out.23.fa.gto	1680.2	Poor	95.2	5.2	93
ERR911992	out.25.fa.gto	66666.5	Poor	86.3	9.9	52.1
ERR911992	out.29.fa.gto	74426.2	Poor	95.8	0	100
ERR911992	out.34.fa.gto	1485.39	Good	88.5	0.4	69.5
ERR911992	out.35.fa.gto	66666.5	Good	89.4	0	59
ERR911992	out.32.fa.gto	1.94559e+06	Good	87.4	10	92.2
ERR911992	out.36.fa.gto	1485.39	Good	91.6	1	92.6
ERR911992	out.28.fa.gto	216851	Good	90.8	0.1	99.4
ERR911992	out.33.fa.gto	172733	Good	84.9	29.6	91.2
ERR911992	out.39.fa.gto	66666.5	Poor	95.3	0	8.6
ERR911992	out.38.fa.gto	1.89821e+06	Good	91.9	7.9	84.2
ERR911992	out.40.fa.gto	1.63751e+06	Good	96.7	0	100
ERR911992	out.43.fa.gto	239759	Good	95.1	0	97
ERR911992	out.42.fa.gto	1.94647e+06	Good	94.9	6.8	99.8
ERR911992	out.41.fa.gto	165185	Good	92.8	0	84.9
ERR321564	out.29.fa.gto	66666.5	Poor	96.4	0	0
ERR321564	out.17.fa.gto	66666.5	Poor	95.8	0	2.9
ERR321564	out.20.fa.gto	66666.5	Poor	96.2	0	0
ERR321564	out.27.fa.gto	66666.5	Good	88.7	0.1	72
ERR321564	out.28.fa.gto	1485.39	Good	86.6	18.2	32.7
ERR321564	out.15.fa.gto	52225.4	Good	93.4	4.3	99.7
ERR321564	out.26.fa.gto	823.342	Poor	93.7	4.6	97.6
ERR321564	out.19.fa.gto	66666.5	Good	88.4	11.9	64.5
ERR321564	out.21.fa.gto	66666.5	Good	83.7	40.3	97.5
ERR321564	out.24.fa.gto	1485.39	Poor	88.8	0.2	23.9
ERR321564	out.23.fa.gto	1.94559e+06	Good	89.8	10.8	62.8
ERR321564	out.25.fa.gto	2.05362e+06	Good	88.9	7.7	91.6
ERR321564	out.32.fa.gto	66666.5	Poor	93.3	14	17.5
ERR321564	out.16.fa.gto	66666.5	Poor	93.1	13.7	18.9
ERR321564	out.22.fa.gto	310297	Poor	93.8	0	82.8
ERR321564	out.14.fa.gto	66666.5	Good	92.8	0	17.3
ERR321564	out.30.fa.gto	66666.5	Good	89.5	0	26.5
ERR321564	out.18.fa.gto	1.94559e+06	Poor	70.7	70.6	100
ERR321564	out.31.fa.gto	387090	Poor	61.5	79.6	100
ERR321564	out.7.fa.gto	2.0268e+06	Poor	93.5	16.4	14.8
ERR321564	out.6.fa.gto	66666.5	Poor	96.4	0	0
ERR321564	out.13.fa.gto	1.26282e+06	Good	92.2	1.8	9.3
ERR321564	out.1.fa.gto	1730.31	Good	90.2	0.4	84.9
ERR321564	out.8.fa.gto	66666.5	Poor	85.5	6.7	42.2
ERR321564	out.11.fa.gto	66666.5	Poor	89.8	0	48.1
ERR321564	out.2.fa.gto	66666.5	Good	91.2	12.2	20.5
ERR321564	out.10.fa.gto	1.89821e+06	Good	93.8	0.1	91.9
ERR321564	out.4.fa.gto	1485.39	Good	86.2	39.2	70.3
ERR321564	out.5.fa.gto	487174	Good	89.7	9.7	82.2
ERR321564	out.12.fa.gto	872.38	Good	91.1	7	99.8
ERR321564	out.9.fa.gto	853.762	Poor	77.3	61.3	98.3
ERR321564	out.3.fa.gto	1485.39	Poor	57.8	82.2	100
ERR321564	out.34.fa.gto	172733	Good	89.5	0.4	38.2
ERR321564	out.36.fa.gto	1.94559e+06	Good	90.8	0.4	77.3
ERR321564	out.37.fa.gto	40545.1	Poor	94.7	0	87.1
ERR321564	out.35.fa.gto	841.15	Good	73.6	56	99.8
ERR321564	out.33.fa.gto	1730.32	Poor	64.8	71.5	99.9
ERR321564	out.39.fa.gto	66666.5	Poor	95.7	0	5.8
ERR321564	out.44.fa.gto	66666.5	Poor	91.9	21.7	31.1
ERR321564	out.51.fa.gto	66666.5	Poor	89.6	0	26.2
ERR321564	out.40.fa.gto	59823.7	Good	96.1	0.1	97.1
ERR321564	out.43.fa.gto	66666.5	Good	84.9	12.5	61.4
ERR321564	out.45.fa.gto	135858	Good	94.5	7.2	92.4
ERR321564	out.52.fa.gto	172733	Poor	89.8	0.2	24.1
ERR321564	out.54.fa.gto	1.84187e+06	Poor	91.6	0.3	31.2
ERR321564	out.41.fa.gto	1.19353e+06	Good	86.5	28.3	76.9
ERR321564	out.47.fa.gto	142586	Poor	83.7	0.7	46.2
ERR321564	out.49.fa.gto	66666.5	Poor	95.1	49.2	3
ERR321564	out.42.fa.gto	838.14	Good	89.1	4.2	64.6
ERR321564	out.50.fa.gto	66666.5	Good	89.7	0	59.2
ERR321564	out.46.fa.gto	216851	Good	90.1	0.1	85.1
ERR321564	out.53.fa.gto	1.96566e+06	Good	94	0.3	92.6
ERR321564	out.55.fa.gto	28118.2	Poor	85.7	11	57.2
ERR321564	out.38.fa.gto	270497	Good	94.3	0.3	84.9
ERR321564	out.57.fa.gto	1730.33	Good	91.6	7.8	85
ERR321564	out.48.fa.gto	838.141	Good	86	19.4	73.3
ERR321564	out.56.fa.gto	1.94628e+06	Poor	91.3	0.6	30.7
ERR321564	out.63.fa.gto	66666.5	Poor	95.7	0	0
ERR321564	out.59.fa.gto	1.1503e+06	Poor	88.5	9.1	77
ERR321564	out.64.fa.gto	2.04494e+06	Good	93.7	0.2	85.3
ERR321564	out.65.fa.gto	66666.5	Good	91.4	0	34.9
ERR321564	out.66.fa.gto	66666.5	Good	93.8	5.6	96.6
ERR321564	out.61.fa.gto	1.26293e+06	Good	88.4	0	61.5
ERR321564	out.62.fa.gto	142586	Good	95.3	0.1	91.7
ERR321564	out.68.fa.gto	626940	Poor	92.8	0	92.5
ERR321564	out.67.fa.gto	2.36479e+06	Good	88.2	15.6	39.7
ERR321564	out.58.fa.gto	2.0268e+06	Poor	89	4.3	64.9
ERR321564	out.60.fa.gto	239759	Poor	68.5	77.8	100
ERR1136887	out.1.fa.gto	66666.5	Good	93.7	0	14.8
ERR1136887	out.2.fa.gto	66666.5	Poor	89.4	7.2	37.6
ERR1136887	out.3.fa.gto	2.05362e+06	Good	92.3	13.7	92.3
ERR1136887	out.7.fa.gto	66666.5	Good	95.6	0	5.7
ERR1136887	out.5.fa.gto	66666.5	Good	88.5	0	29.8
ERR1136887	out.6.fa.gto	66666.5	Poor	96.2	33.3	0.1
ERR1136887	out.18.fa.gto	66666.6	Poor	95.4	49.8	5.8
ERR1136887	out.20.fa.gto	286133	Good	93.8	2.9	85.9
ERR1136887	out.12.fa.gto	40518.3	Poor	97.3	0	92.5
ERR1136887	out.16.fa.gto	66666.6	Poor	93.6	0	17.5
ERR1136887	out.23.fa.gto	66666.6	Good	76.3	43.9	72.8
ERR1136887	out.10.fa.gto	66666.6	Good	89	0	37.9
ERR1136887	out.9.fa.gto	1681.93	Poor	91.4	22.2	93.2
ERR1136887	out.14.fa.gto	66666.6	Good	90.5	24.2	84.1
ERR1136887	out.15.fa.gto	28026.1	Poor	93.9	1.8	96.4
ERR1136887	out.17.fa.gto	1730.36	Good	92.5	0.2	84.1
ERR1136887	out.21.fa.gto	1.1503e+06	Poor	94.2	6.8	100
ERR1136887	out.4.fa.gto	2.16182e+06	Poor	92.2	0	22.3
ERR1136887	out.19.fa.gto	1263.79	Good	93.6	0	99.7
ERR1136887	out.8.fa.gto	66666.5	Poor	71	55.1	100
ERR1136887	out.22.fa.gto	66666.6	Good	68.7	59.8	99.9
ERR1136887	out.13.fa.gto	820.498	Poor	61.1	83.3	100
ERR1136887	out.25.fa.gto	66666.6	Poor	96.4	0	0
ERR1136887	out.32.fa.gto	66666.6	Good	87	14.5	50.9
ERR1136887	out.30.fa.gto	59620.2	Good	90.5	8.2	99.7
ERR1136887	out.26.fa.gto	487174	Poor	89.2	0	31.9
ERR1136887	out.28.fa.gto	853.763	Poor	88.8	9.1	76.1
ERR1136887	out.27.fa.gto	1263.8	Good	88.7	0.1	83.9
ERR1136887	out.31.fa.gto	239759	Good	92.9	8.7	91.3
ERR1136887	out.29.fa.gto	1730.37	Good	95.2	0	99.8
ERR1136887	out.24.fa.gto	259316	Poor	75.5	53.4	98.5
ERR1136887	out.11.fa.gto	66666.1	Good	95.6	0	0
ERR1398081	out.3.fa.gto	66666.5	Poor	91	18.6	37.5
ERR1398081	out.5.fa.gto	66666.5	Good	93.6	0	23.2
ERR1398081	out.6.fa.gto	66666.5	Poor	96	0	0.1
ERR1398081	out.4.fa.gto	66666.5	Good	92.8	0	14.8
ERR1398081	out.2.fa.gto	1.26292e+06	Good	91.1	0	74.2
ERR1398081	out.7.fa.gto	1304.16	Poor	89.4	8.6	84.3
ERR1398081	out.1.fa.gto	52225.5	Good	97.8	0	100
ERR1398081	out.9.fa.gto	66666.5	Good	90	3.1	93.9
ERR1398081	out.8.fa.gto	66666.5	Good	83.1	35.2	63.8
ERR1398081	out.12.fa.gto	66666.5	Poor	92.8	0.2	26.1
ERR1398081	out.13.fa.gto	66666.5	Poor	95.9	0	2.9
ERR1398081	out.10.fa.gto	66666.5	Poor	92.8	0	20.4
ERR1398081	out.14.fa.gto	1.19353e+06	Poor	91.8	46.4	8.3
ERR1398081	out.16.fa.gto	66666.5	Good	89.8	0	38.5
ERR1398081	out.21.fa.gto	66666.5	Poor	95.9	0	0
ERR1398081	out.20.fa.gto	66666.5	Good	85.4	7.5	70.8
ERR1398081	out.15.fa.gto	59620.2	Good	87.6	0.2	72.6
ERR1398081	out.27.fa.gto	850.176	Poor	89.7	3.8	38.3
ERR1398081	out.18.fa.gto	1485.4	Good	92.3	27	99.7
ERR1398081	out.28.fa.gto	74426.2	Poor	88	16.1	43.8
ERR1398081	out.11.fa.gto	360807	Poor	68.3	61.3	92.7
ERR1398081	out.19.fa.gto	907.162	Poor	97.5	0	95.7
ERR1398081	out.25.fa.gto	142586	Poor	87.2	17.9	69.2
ERR1398081	out.17.fa.gto	570.181	Good	91.4	3.7	95.8
ERR1398081	out.22.fa.gto	1.94559e+06	Good	88.7	0.6	77.1
ERR1398081	out.26.fa.gto	1354.32	Poor	91.1	3.9	29.5
ERR1398081	out.29.fa.gto	165179	Poor	69.3	61.9	95.3
ERR1398081	out.23.fa.gto	2.29304e+06	Good	88.9	0	71.9
ERR1398081	out.24.fa.gto	838.142	Good	96.2	0	100
ERR1398081	out.34.fa.gto	66666.5	Poor	96.2	0	0
ERR1398081	out.30.fa.gto	838.143	Good	89.7	0	23.6
ERR1398081	out.35.fa.gto	66666.5	Poor	93.5	0.3	15.9
ERR1398081	out.31.fa.gto	142586	Good	93.5	14.5	83.9
ERR1398081	out.32.fa.gto	66666.5	Good	75.2	58.5	88.3
ERR1398081	out.33.fa.gto	310297	Poor	81.8	43.1	95.6
SRR413750	out.9.fa.gto	66666.5	Poor	95.9	0	0
SRR413750	out.12.fa.gto	33025.5	Poor	91.7	0	77.7
SRR413750	out.7.fa.gto	66666.5	Poor	96.1	0	2.9
SRR413750	out.2.fa.gto	66666.5	Poor	96.2	0	0
SRR413750	out.10.fa.gto	66666.5	Poor	95	0	3
SRR413750	out.5.fa.gto	239935	Poor	98.5	0	100
SRR413750	out.11.fa.gto	142586	Good	96.8	0	92.5
SRR413750	out.4.fa.gto	841.16	Good	90.6	21.9	76.7
SRR413750	out.14.fa.gto	1485.4	Good	89.7	7.4	90.6
SRR413750	out.13.fa.gto	239759	Good	91.6	24.2	99.6
SRR413750	out.3.fa.gto	876091	Poor	78.3	45.4	92.5
SRR413750	out.6.fa.gto	66666.5	Poor	67.6	67.6	100
SRR413750	out.8.fa.gto	1485.4	Good	91.1	14.8	84.3
SRR413750	out.1.fa.gto	562.618	Poor	91	6	96.1
SRR413750	out.15.fa.gto	66666.5	Poor	96.2	0	0
SRR413750	out.16.fa.gto	66666.5	Good	95.8	0	0
SRR413750	out.29.fa.gto	1506.46	Good	91.5	0	65.7
SRR413750	out.30.fa.gto	1.94559e+06	Good	85.2	1.5	83.4
SRR413750	out.32.fa.gto	1485.4	Good	87	8.1	82.4
SRR413750	out.17.fa.gto	100883	Poor	85.3	24.8	47.8
SRR413750	out.21.fa.gto	66666.5	Good	93.6	0	14.5
SRR413750	out.27.fa.gto	66666.5	Poor	92.6	0	26.1
SRR413750	out.19.fa.gto	1.8982e+06	Good	89.2	0	53.1
SRR413750	out.24.fa.gto	239759	Poor	91.9	0.3	14.8
SRR413750	out.23.fa.gto	1.89821e+06	Good	85.1	11.8	54.6
SRR413750	out.25.fa.gto	66666.5	Poor	82.6	0.3	17.4
SRR413750	out.20.fa.gto	1.29762e+06	Good	86.2	19.1	61.2
SRR413750	out.22.fa.gto	66666.5	Poor	84.8	0.2	27
SRR413750	out.18.fa.gto	1.8982e+06	Good	83.7	34.6	99.6
SRR413750	out.26.fa.gto	66666.5	Good	80.9	65.4	95.6
SRR413750	out.28.fa.gto	66666.5	Good	90.5	7.2	76.1
SRR413750	out.34.fa.gto	66666.5	Poor	91.6	0.2	20.5
SRR413750	out.33.fa.gto	66666.5	Poor	93.9	1.6	6
SRR413750	out.31.fa.gto	821.394	Poor	55.7	86.2	100
SRR413750	out.38.fa.gto	823.342	Poor	91.7	4.4	99.9
SRR413750	out.37.fa.gto	853.762	Poor	75.2	63.9	85
SRR413750	out.35.fa.gto	1.63751e+06	Good	93.9	5.8	73.1
SRR413750	out.36.fa.gto	216851	Good	90.1	0.2	99.4
SRR5091568	out.15.fa.gto	66666.5	Good	94	0	11.8
SRR5091568	out.2.fa.gto	66666.5	Poor	94.3	0	5.9
SRR5091568	out.14.fa.gto	1730.35	Good	91.4	8.8	77.6
SRR5091568	out.13.fa.gto	1263.77	Good	90.8	16.1	77.2
SRR5091568	out.9.fa.gto	66666.5	Poor	86	0	52.5
SRR5091568	out.7.fa.gto	66666.5	Good	87.6	20.1	34.7
SRR5091568	out.1.fa.gto	363265	Good	93.6	3.1	88.3
SRR5091568	out.6.fa.gto	853.763	Poor	87.6	0.6	61.1
SRR5091568	out.11.fa.gto	1.89697e+06	Good	89.4	11.6	76.3
SRR5091568	out.5.fa.gto	66666.5	Poor	77.8	38.5	70.7
SRR5091568	out.4.fa.gto	1730.34	Good	83.4	42.9	99.1
SRR5091568	out.8.fa.gto	1485.4	Good	86.7	26	84.4
SRR5091568	out.12.fa.gto	165179	Poor	94.5	3.1	94.2
SRR5091568	out.16.fa.gto	1.897e+06	Good	91.9	27.4	76.8
SRR5091568	out.10.fa.gto	853.763	Poor	71.9	69.3	99.7
SRR5091568	out.3.fa.gto	820.498	Poor	59.9	79.4	93.8
SRR5091568	out.19.fa.gto	66666.5	Poor	88.8	8.3	32.2
SRR5091568	out.20.fa.gto	66666.5	Poor	90.1	0	11.8
SRR5091568	out.28.fa.gto	66666.5	Good	94.5	0	11.6
SRR5091568	out.23.fa.gto	1.94559e+06	Poor	93.5	0.3	15.3
SRR5091568	out.26.fa.gto	66666.5	Poor	92.5	0	17.4
SRR5091568	out.25.fa.gto	66666.5	Poor	89.4	0.1	40.7
SRR5091568	out.29.fa.gto	165191	Poor	93.3	0	17.1
SRR5091568	out.27.fa.gto	66666.5	Poor	75.3	7.7	35.6
SRR5091568	out.30.fa.gto	172733	Poor	86.1	12.5	54.5
SRR5091568	out.21.fa.gto	33042.7	Good	90.8	16	78.2
SRR5091568	out.22.fa.gto	1.6375e+06	Good	90.8	0.4	77.3
SRR5091568	out.24.fa.gto	239759	Poor	87.4	5	58.5
SRR5091568	out.31.fa.gto	33024.6	Good	90.3	7.7	90.6
SRR5091568	out.17.fa.gto	66666.5	Good	88.2	17.1	55.5
SRR5091568	out.18.fa.gto	1.63751e+06	Good	88	8.3	50
ERR912124	out.4.fa.gto	159273	Good	90.4	0	79.3
ERR912124	out.2.fa.gto	872.39	Poor	84.1	14.1	68.9
ERR912124	out.3.fa.gto	66666.5	Good	74.4	60	94.9
ERR912124	out.1.fa.gto	1678.5	Good	72.1	68.9	100
ERR912124	out.5.fa.gto	1263.78	Good	98.3	0	92.8
ERR912124	out.8.fa.gto	66666.5	Poor	94.1	0	6.1
ERR912124	out.15.fa.gto	66666.5	Poor	96.4	0	0
ERR912124	out.23.fa.gto	1.94625e+06	Good	91.6	9	78.1
ERR912124	out.12.fa.gto	165185	Poor	91.9	0.2	22.6
ERR912124	out.14.fa.gto	66666.5	Poor	86.9	0	49.8
ERR912124	out.10.fa.gto	1.94559e+06	Good	89.8	8.7	76.6
ERR912124	out.9.fa.gto	216851	Good	91.4	0.1	99.6
ERR912124	out.13.fa.gto	1.26279e+06	Good	93.1	0.1	91.3
ERR912124	out.17.fa.gto	66666.5	Good	89.9	0	68.1
ERR912124	out.7.fa.gto	1.26274e+06	Good	96.8	0	100
ERR912124	out.18.fa.gto	33042.8	Good	93	6.9	99.7
ERR912124	out.21.fa.gto	66666.5	Good	94.3	5.5	99.9
ERR912124	out.16.fa.gto	142586	Good	96.4	13.4	92.5
ERR912124	out.19.fa.gto	2.29296e+06	Good	87.1	0.4	69.1
ERR912124	out.11.fa.gto	28118.2	Poor	94.7	0	90.5
ERR912124	out.6.fa.gto	2173.81	Poor	97.5	0	93.3
ERR912124	out.25.fa.gto	66666.5	Poor	95.3	0	0.2
ERR912124	out.24.fa.gto	172733	Poor	69.3	70.6	99.9
ERR912124	out.22.fa.gto	823.342	Poor	93.9	0	97.6
ERR912124	out.20.fa.gto	239935	Poor	98.4	0	100
ERR912124	out.30.fa.gto	574698	Poor	94.5	0	11.1
ERR912124	out.28.fa.gto	207244	Good	86.2	0.3	47
ERR912124	out.32.fa.gto	66666.5	Poor	94.2	0	14.3
ERR912124	out.34.fa.gto	66666.5	Poor	90.4	12.3	20.4
ERR912124	out.31.fa.gto	66666.5	Poor	91.6	5.9	46.1
ERR912124	out.29.fa.gto	66666.5	Poor	94.7	0	15.2
ERR912124	out.33.fa.gto	66666.5	Poor	89.5	4.8	59.5
ERR912124	out.35.fa.gto	74426.2	Poor	94.6	0	99.8
ERR912124	out.27.fa.gto	310297	Poor	86.8	4.3	68.7
ERR912124	out.38.fa.gto	66666.5	Poor	95.8	0	3
ERR912124	out.42.fa.gto	1485.4	Good	94.4	7.8	85.5
ERR912124	out.39.fa.gto	1.89821e+06	Good	93.1	7.3	92.3
ERR912124	out.37.fa.gto	562.618	Poor	95.4	0.2	99.6
ERR912124	out.26.fa.gto	2.0268e+06	Good	74.6	51.7	91.8
ERR912124	out.41.fa.gto	841.17	Poor	65.2	72.1	99.9
ERR912124	out.40.fa.gto	239759	Good	68.4	75.8	100
ERR912124	out.36.fa.gto	310297	Poor	52.5	90.2	100
SRR4408221	out.2.fa.gto	66666.6	Good	96.2	0	0
SRR4408221	out.8.fa.gto	66666.6	Poor	94.4	0	5.9
SRR4408221	out.1.fa.gto	66666.6	Good	90.7	12.2	83.3
SRR4408221	out.6.fa.gto	66666.6	Poor	96.4	0	0
SRR4408221	out.4.fa.gto	66666.6	Poor	87.5	16.1	44.7
SRR4408221	out.5.fa.gto	66666.6	Good	91	17.7	67.3
SRR4408221	out.3.fa.gto	166487	Poor	85.4	9.8	68.5
SRR4408221	out.7.fa.gto	853.763	Poor	91.4	19.4	91.2
ERR527062	out.2.fa.gto	66666.6	Good	89.4	21.2	74.7
ERR527062	out.3.fa.gto	40544.8	Good	90.7	0	82
ERR527062	out.1.fa.gto	66666.6	Good	86.9	41.1	41.1
ERR527062	out.7.fa.gto	1730.39	Good	93.2	13.5	91.8
ERR527062	out.5.fa.gto	1730.38	Good	96.7	0.1	92.6
ERR527062	out.6.fa.gto	142586	Good	96.8	12.7	99.4
ERR527062	out.15.fa.gto	66666.6	Good	95.6	0	6.4
ERR527062	out.17.fa.gto	66666.6	Poor	91.3	0.3	14.6
ERR527062	out.20.fa.gto	142586	Good	91.7	19.1	91.5
ERR527062	out.13.fa.gto	66666.6	Poor	96.1	0	5.7
ERR527062	out.11.fa.gto	66666.6	Poor	84.8	4.8	57.1
ERR527062	out.9.fa.gto	239759	Good	97.7	0.1	97.1
ERR527062	out.10.fa.gto	1485.4	Good	91.1	9.3	70.5
ERR527062	out.19.fa.gto	66666.6	Poor	89.9	15.2	32
ERR527062	out.14.fa.gto	2.29302e+06	Good	87.3	0.5	62.8
ERR527062	out.18.fa.gto	1263.81	Good	93.6	0	92.6
ERR527062	out.16.fa.gto	301302	Poor	87.8	9	76.4
ERR527062	out.8.fa.gto	853.763	Poor	71.6	73.2	98.9
ERR527062	out.4.fa.gto	1.89702e+06	Good	88.6	22	76.6
ERR527062	out.12.fa.gto	820.498	Poor	55.2	88.9	100
SRR1950750	out.2.fa.gto	66666.6	Good	90.8	0	18.1
SRR1950750	out.1.fa.gto	66666.6	Poor	96.4	0	0
SRR1950750	out.3.fa.gto	1747.93	Good	94.6	7.9	100
SRR1950750	out.6.fa.gto	66666.6	Poor	92.3	0	20.2
SRR1950750	out.4.fa.gto	34062.1	Poor	93.6	4.8	98
SRR1950750	out.5.fa.gto	169292	Poor	95.7	3.1	100
SRR5279233	out.4.fa.gto	66666.6	Good	87.6	0	40.8
SRR5279233	out.6.fa.gto	278065	Poor	91.4	0	26.8
SRR5279233	out.2.fa.gto	66666.6	Good	88.3	20.2	80.9
SRR5279233	out.10.fa.gto	66666.6	Good	96.4	0	0
SRR5279233	out.15.fa.gto	66666.6	Good	88.4	0	35.3
SRR5279233	out.8.fa.gto	207244	Good	88.7	28.3	54.9
SRR5279233	out.1.fa.gto	166487	Poor	92.1	13.5	91.2
SRR5279233	out.5.fa.gto	66666.6	Good	88.8	7.1	76.1
SRR5279233	out.11.fa.gto	1.26289e+06	Good	93.1	13.5	92.1
SRR5279233	out.13.fa.gto	2.29298e+06	Good	85.4	0.9	31.8
SRR5279233	out.16.fa.gto	66666.6	Good	90.8	27.3	23.1
SRR5279233	out.17.fa.gto	562.618	Poor	94.9	1.2	99.6
SRR5279233	out.7.fa.gto	580596	Good	83.4	16.7	76.7
SRR5279233	out.9.fa.gto	1263.82	Good	87.9	27.2	99.4
SRR5279233	out.3.fa.gto	577310	Good	92.7	0	89.7
SRR5279233	out.14.fa.gto	2.0268e+06	Good	71.8	68.6	84.1
SRR5279233	out.12.fa.gto	821.394	Poor	66.5	70	99.6
SRR5279233	out.19.fa.gto	66666.6	Poor	93.4	0	8.7
SRR5279233	out.21.fa.gto	1730.4	Good	92.6	13.6	91.8
SRR5279233	out.20.fa.gto	2.29302e+06	Good	85.7	0.6	45.3
SRR5279233	out.22.fa.gto	66666.6	Good	85.1	21.8	56.8
SRR5279233	out.18.fa.gto	66666.6	Good	70.9	61	97.1
SRR060006	out.1.fa.gto	66666.6	Poor	95.6	0	2.9
SRR060006	out.2.fa.gto	66666.6	Poor	88.6	6.2	42.9
SRR060006	out.5.fa.gto	66666.6	Poor	92	0	22.1
SRR060006	out.4.fa.gto	66666.6	Good	92	9.8	78.9
SRR060006	out.3.fa.gto	187327	Good	91.6	7.6	91.5
SRR060006	out.8.fa.gto	66666.6	Good	91.8	0	50.8
SRR060006	out.9.fa.gto	142586	Good	93.1	15.8	77.8
SRR060006	out.11.fa.gto	66666.6	Good	92.6	4.3	82.4
SRR060006	out.10.fa.gto	360807	Poor	82.2	28	76.9
SRR060006	out.7.fa.gto	40545.1	Poor	97.3	1.4	91
SRR060006	out.6.fa.gto	816.152	Poor	57.1	79.4	100
ERR525795	out.1.fa.gto	100884	Good	91.3	15.8	77.1
ERR525795	out.2.fa.gto	2093.13	Good	85.6	12.4	72
ERR525795	out.3.fa.gto	853.763	Poor	88.7	16	76.6
ERR525795	out.4.fa.gto	818.135	Poor	68.1	66.4	100
ERR525795	out.7.fa.gto	66666.6	Poor	93.4	0	8.7
ERR525795	out.9.fa.gto	66666.6	Poor	90.2	23.4	37.4
ERR525795	out.5.fa.gto	66666.6	Poor	93.6	0	8.7
ERR525795	out.15.fa.gto	66666.6	Poor	94.9	0	0
ERR525795	out.11.fa.gto	35833.4	Poor	86	0.4	19.5
ERR525795	out.12.fa.gto	66666.6	Poor	93.2	0	8.7
ERR525795	out.19.fa.gto	1730.41	Poor	87.1	1	16.6
ERR525795	out.20.fa.gto	66666.6	Good	90.8	5.6	48
ERR525795	out.21.fa.gto	66666.6	Poor	96	0	0.1
ERR525795	out.10.fa.gto	165186	Good	88.4	0.4	69.4
ERR525795	out.17.fa.gto	1485.4	Good	91.5	0.3	84.8
ERR525795	out.14.fa.gto	577310	Good	89.7	5.6	87.1
ERR525795	out.8.fa.gto	1680.2	Poor	81.7	48.8	76.3
ERR525795	out.13.fa.gto	823.342	Poor	94.7	13.4	92.9
ERR525795	out.18.fa.gto	239759	Good	81.6	38.2	90.9
ERR525795	out.6.fa.gto	841.18	Poor	60.9	78.4	100
ERR525795	out.16.fa.gto	66666.6	Poor	61.3	75.3	100
SRR1950766	out.1.fa.gto	1747.94	Good	75.3	37	96.8
SRR341647	out.1.fa.gto	876091	Good	87.7	12.4	54.1
SRR341647	out.2.fa.gto	1.67661e+06	Good	85.1	11.9	64.5
SRR341647	out.3.fa.gto	66666.6	Good	87.1	24.7	35.1
SRR341647	out.5.fa.gto	66666.6	Poor	94.8	0	0
SRR341647	out.7.fa.gto	66666.6	Poor	86.9	8.9	41.2
SRR341647	out.8.fa.gto	66666.6	Poor	96.4	0	0
SRR341647	out.9.fa.gto	66666.6	Poor	96.4	0	0
SRR341647	out.11.fa.gto	66666.6	Poor	88.5	0	26.4
SRR341647	out.4.fa.gto	1485.4	Good	88.3	23.1	99.5
SRR341647	out.6.fa.gto	239759	Good	87.1	17.2	70.6
SRR341647	out.10.fa.gto	1.26279e+06	Good	91.2	16.3	91.3
SRR341647	out.12.fa.gto	1730.42	Good	91.4	20.9	85.6
SRR341647	out.18.fa.gto	33024.7	Good	87.6	9.3	75.8
SRR341647	out.17.fa.gto	487174	Poor	87.4	5.7	49.3
SRR341647	out.13.fa.gto	142586	Good	89.1	9.2	92.4
SRR341647	out.14.fa.gto	165179	Poor	95.9	2.8	99.9
SRR341647	out.19.fa.gto	1485.4	Good	87.3	31.2	98.9
SRR341647	out.15.fa.gto	66666.6	Poor	72.5	61.6	85.9
SRR341647	out.16.fa.gto	816.153	Poor	74.7	41	95.3
SRR4305113	out.1.fa.gto	66666.6	Poor	96.4	0	0
SRR4305113	out.3.fa.gto	66666.6	Good	89.6	9.3	55.6
SRR4305113	out.2.fa.gto	418240	Poor	89.7	12.9	98.6
SRR4305113	out.6.fa.gto	66666.6	Poor	90.2	11.2	23.4
SRR4305113	out.5.fa.gto	1.63751e+06	Good	91.6	6.6	63.9
SRR4305113	out.7.fa.gto	821.394	Poor	94.6	5.6	97.1
SRR4305113	out.4.fa.gto	1678.5	Good	73.5	69.7	99.9
ERR260232	out.1.fa.gto	66666.6	Poor	89.2	24.7	43.4
ERR260232	out.16.fa.gto	66666.6	Good	95.8	0	3
ERR260232	out.2.fa.gto	66666.6	Poor	96.2	0	2.9
ERR260232	out.7.fa.gto	66666.6	Good	89.7	7.1	37.6
ERR260232	out.5.fa.gto	1485.41	Poor	87.2	0.5	75.9
ERR260232	out.9.fa.gto	66666.6	Poor	95.3	0	5.7
ERR260232	out.11.fa.gto	830.14	Good	88.6	15.2	39.8
ERR260232	out.14.fa.gto	66666.6	Poor	88.8	0.3	34.9
ERR260232	out.10.fa.gto	1.897e+06	Good	90.6	14.8	83.5
ERR260232	out.15.fa.gto	66666.6	Poor	87.6	14	35.3
ERR260232	out.4.fa.gto	1485.41	Good	87.9	0.6	47.6
ERR260232	out.8.fa.gto	33042.9	Good	90.1	8.8	77.5
ERR260232	out.6.fa.gto	66666.6	Good	83.8	51.1	92.7
ERR260232	out.12.fa.gto	841.19	Good	87.8	19	62
ERR260232	out.13.fa.gto	159273	Good	94.5	0	93.9
ERR260232	out.3.fa.gto	66666.6	Poor	53.3	86.5	100
ERR260232	out.17.fa.gto	66666.6	Good	91.6	0.6	15.3
ERR260232	out.18.fa.gto	66666.6	Poor	94	0.6	8.7
ERR260232	out.19.fa.gto	66666.6	Good	95	0	6.1
ERR260232	out.23.fa.gto	66666.6	Poor	94.2	0	3.1
ERR260232	out.20.fa.gto	1.89821e+06	Good	86.8	39.6	68.7
ERR260232	out.21.fa.gto	1263.83	Good	98.7	0	100
ERR260232	out.25.fa.gto	1263.84	Good	92.8	0.1	99.7
ERR260232	out.22.fa.gto	512312	Poor	86.5	4.7	61.4
ERR260232	out.24.fa.gto	2.0268e+06	Good	87.3	24.9	87.4
ERR912091	out.11.fa.gto	66666.6	Poor	93.6	0	5.9
ERR912091	out.3.fa.gto	1.26278e+06	Good	94.2	0.1	91.5
ERR912091	out.4.fa.gto	1.26278e+06	Good	87.7	0.2	54.2
ERR912091	out.1.fa.gto	142586	Good	86.8	8.4	83.5
ERR912091	out.2.fa.gto	66666.6	Good	92.7	3.1	92.6
ERR912091	out.6.fa.gto	1.94559e+06	Good	85.7	25.1	90.4
ERR912091	out.8.fa.gto	66666.6	Good	75.5	10	52.1
ERR912091	out.5.fa.gto	1.55002e+06	Good	89.3	3.6	80.8
ERR912091	out.7.fa.gto	1.89821e+06	Good	91.1	14.7	84.9
ERR912091	out.10.fa.gto	2.29298e+06	Good	86	9.1	76.8
ERR912091	out.9.fa.gto	410073	Poor	70.3	61.1	92.3
ERR912091	out.17.fa.gto	66666.6	Poor	96.2	0	2.9
ERR912091	out.18.fa.gto	66666.6	Poor	96.4	0	0
ERR912091	out.14.fa.gto	74426.2	Poor	95.9	0	100
ERR912091	out.25.fa.gto	66666.6	Poor	96.2	0	0
ERR912091	out.15.fa.gto	79604.2	Good	89.7	10.3	85.1
ERR912091	out.16.fa.gto	114712	Good	91.9	0.3	62.4
ERR912091	out.24.fa.gto	66666.6	Poor	96.1	0	2.9
ERR912091	out.21.fa.gto	1730.44	Good	91.2	0.1	77.1
ERR912091	out.19.fa.gto	2.02139e+06	Good	93.5	7.3	94.4
ERR912091	out.28.fa.gto	100884	Good	93.9	7.9	84.9
ERR912091	out.22.fa.gto	66666.6	Poor	93.7	33.1	17.4
ERR912091	out.23.fa.gto	239759	Good	90.1	0	88.2
ERR912091	out.26.fa.gto	142586	Good	95.9	13.5	92.5
ERR912091	out.31.fa.gto	1263.85	Good	93.1	6.7	99.6
ERR912091	out.29.fa.gto	1.94642e+06	Good	94.1	0	95.6
ERR912091	out.30.fa.gto	239935	Poor	98.1	0	100
ERR912091	out.27.fa.gto	66666.6	Good	83.9	51.3	92.5
ERR912091	out.12.fa.gto	1730.43	Good	92.2	7.8	99.7
ERR912091	out.13.fa.gto	872.4	Good	88.8	7.6	99.4
ERR912091	out.20.fa.gto	66666.6	Poor	54.1	86.3	100
ERR912091	out.33.fa.gto	1.8982e+06	Good	91.1	7.8	84.1
ERR912091	out.36.fa.gto	1485.41	Good	89.3	8.5	84.6
ERR912091	out.32.fa.gto	66666.6	Good	90.8	17.7	90.9
ERR912091	out.37.fa.gto	459786	Good	92.4	0.2	84.6
ERR912091	out.38.fa.gto	1.96556e+06	Good	92.5	0.2	92.4
ERR912091	out.44.fa.gto	66666.6	Good	91.6	0	23.5
ERR912091	out.34.fa.gto	876091	Poor	85	26.9	62.3
ERR912091	out.40.fa.gto	2.29303e+06	Good	83.4	19.9	72
ERR912091	out.35.fa.gto	487174	Good	96.1	0	99.9
ERR912091	out.48.fa.gto	66666.6	Poor	96.2	0	6.5
ERR912091	out.41.fa.gto	2.05362e+06	Good	91.2	21.9	77.4
ERR912091	out.43.fa.gto	1678.5	Good	94.6	9.2	88.7
ERR912091	out.47.fa.gto	301302	Good	92.1	8.3	84.3
ERR912091	out.45.fa.gto	1.94559e+06	Good	87.1	1.8	83.7
ERR912091	out.49.fa.gto	1308.11	Poor	80.2	38.9	87.4
ERR912091	out.42.fa.gto	823.342	Poor	92.6	0	100
ERR912091	out.46.fa.gto	239759	Good	66.1	79.9	100
ERR912091	out.39.fa.gto	46503.2	Poor	61.6	85.5	100
ERR526044	out.2.fa.gto	66666.6	Poor	93.2	0	5.8
ERR526044	out.1.fa.gto	2.08658e+06	Good	92.5	9.6	70.8
ERR526044	out.4.fa.gto	40518.3	Poor	92.3	16.4	36.9
ERR526044	out.6.fa.gto	66666.6	Poor	95.8	0	0
ERR526044	out.5.fa.gto	207244	Good	90.8	9.6	69.4
ERR526044	out.9.fa.gto	66666.6	Good	95.9	0	2.2
ERR526044	out.11.fa.gto	66666.6	Poor	95.9	0	0.1
ERR526044	out.16.fa.gto	66666.6	Poor	96.2	0	2.9
ERR526044	out.3.fa.gto	1678.5	Good	90.4	20.9	88.4
ERR526044	out.7.fa.gto	239759	Good	96.8	0	100
ERR526044	out.8.fa.gto	74426.2	Poor	94.3	0.1	100
ERR526044	out.14.fa.gto	1681.94	Poor	87.3	15.6	55.4
ERR526044	out.15.fa.gto	142586	Good	91.1	27.6	77.5
ERR526044	out.13.fa.gto	876091	Poor	82.9	36.7	92.4
ERR526044	out.12.fa.gto	66666.6	Good	67.8	54	100
ERR526044	out.10.fa.gto	28116.1	Poor	56.7	83.4	100
SRR5127609	out.6.fa.gto	66666.6	Poor	89.7	0.3	15.2
SRR5127609	out.1.fa.gto	66666.6	Good	92.9	0	11.9
SRR5127609	out.4.fa.gto	66666.6	Poor	96.1	0	0
SRR5127609	out.2.fa.gto	66666.6	Poor	92.2	0	20.3
SRR5127609	out.3.fa.gto	66666.6	Poor	86	19.9	58.2
SRR5127609	out.5.fa.gto	1263.86	Good	91.4	0.3	92.3
SRR5127609	out.12.fa.gto	66666.6	Poor	93.6	0	5.8
SRR5127609	out.16.fa.gto	66666.6	Poor	96.2	0	0
SRR5127609	out.11.fa.gto	66666.6	Poor	95.8	0	5.8
SRR5127609	out.18.fa.gto	66666.6	Poor	90.2	0	22.1
SRR5127609	out.21.fa.gto	66666.6	Poor	93.1	0	11.7
SRR5127609	out.7.fa.gto	239935	Poor	95.2	5.1	93.1
SRR5127609	out.8.fa.gto	1.94559e+06	Good	93.3	0	92.3
SRR5127609	out.22.fa.gto	66666.7	Poor	90.6	6.2	43.6
SRR5127609	out.24.fa.gto	66666.7	Poor	93.1	30.4	13.1
SRR5127609	out.9.fa.gto	1680.2	Poor	93.2	18.1	93.1
SRR5127609	out.23.fa.gto	66666.7	Poor	88.9	6.8	39.1
SRR5127609	out.13.fa.gto	1730.45	Good	94.3	12.7	98.9
SRR5127609	out.19.fa.gto	1485.41	Poor	87.3	12.6	52.3
SRR5127609	out.14.fa.gto	1263.87	Good	87.1	9.9	68
SRR5127609	out.20.fa.gto	84111.9	Good	93.6	0.2	95
SRR5127609	out.25.fa.gto	66666.7	Good	91.9	6.3	86.7
SRR5127609	out.26.fa.gto	1263.88	Good	93.6	6.9	99.2
SRR5127609	out.17.fa.gto	1.89821e+06	Good	90.2	8.7	76.4
SRR5127609	out.15.fa.gto	853.763	Poor	75.8	51.6	98.7
SRR5127609	out.10.fa.gto	66666.6	Poor	57.7	83.8	100
SRR5127609	out.27.fa.gto	159273	Good	91.5	0.1	82.3
SRR5127609	out.28.fa.gto	820.498	Poor	94	3.1	90.6
SRR341697	out.3.fa.gto	66666.7	Poor	87.4	0	29.3
SRR341697	out.2.fa.gto	66666.7	Poor	87.7	0.4	35
SRR341697	out.4.fa.gto	66666.7	Good	86.8	18.4	38.5
SRR341697	out.13.fa.gto	278065	Good	91.7	0	18.4
SRR341697	out.17.fa.gto	66666.7	Good	96.2	0	0
SRR341697	out.6.fa.gto	66666.7	Poor	85.3	19	49.5
SRR341697	out.12.fa.gto	66666.7	Poor	90.4	0.1	40.6
SRR341697	out.16.fa.gto	66666.7	Poor	82.8	15.2	64.4
SRR341697	out.5.fa.gto	577310	Good	91.8	4.3	85.9
SRR341697	out.7.fa.gto	33025.5	Poor	86.5	0.4	90.9
SRR341697	out.15.fa.gto	66666.7	Good	89.3	0	37.9
SRR341697	out.9.fa.gto	41978.7	Good	86.3	9.5	68.2
SRR341697	out.8.fa.gto	2.29301e+06	Good	93.3	0.4	91.7
SRR341697	out.10.fa.gto	853.763	Poor	94	20.3	85.4
SRR341697	out.14.fa.gto	1730.46	Good	95.6	0	92.6
SRR341697	out.1.fa.gto	823.342	Poor	95.2	0.2	100
SRR341697	out.18.fa.gto	46503.2	Poor	59.8	82.3	100
SRR341697	out.11.fa.gto	1263.11	Good	83.5	38.1	100
ERR528311	out.15.fa.gto	66666.7	Poor	93.9	0	8.8
ERR528311	out.3.fa.gto	66666.7	Good	96.1	0	2.9
ERR528311	out.12.fa.gto	66666.7	Good	79.6	27.2	70.1
ERR528311	out.10.fa.gto	66666.7	Poor	96.4	0	0
ERR528311	out.11.fa.gto	66666.7	Good	70.1	52.8	93.6
ERR528311	out.6.fa.gto	1263.9	Good	93.9	7.9	85.5
ERR528311	out.5.fa.gto	66666.7	Good	88.6	13	58.1
ERR528311	out.8.fa.gto	2.08658e+06	Good	92.9	0.1	84.9
ERR528311	out.13.fa.gto	544644	Good	88.4	0.1	64.9
ERR528311	out.1.fa.gto	853.763	Poor	89	18.2	70.3
ERR528311	out.7.fa.gto	239759	Good	97.7	2.9	94.2
ERR528311	out.14.fa.gto	838.144	Good	85.7	27.9	83.3
ERR528311	out.4.fa.gto	841.2	Good	74.5	58	92.6
ERR528311	out.2.fa.gto	1485.41	Poor	73.9	41.7	77.1
ERR528311	out.9.fa.gto	310297	Poor	62.6	81.4	90.6

## Sheet: Aligned metabat binning
Sample	Bin	Genome ID	Quality	Fine consistency	Contamination	Completeness
metabat-ERR321564	out.2.fa.gto	66666.8	Good	92.9	0	14.7
metabat-ERR321564	out.4.fa.gto	66666.8	Poor	85.7	8.2	33.6
metabat-ERR321564	out.6.fa.gto	66666.8	Poor	96.4	0	0
metabat-ERR321564	out.3.fa.gto	2.05349e+06	Good	92.2	1.4	83.9
metabat-ERR321564	out.11.fa.gto	2.0268e+06	Poor	94.2	0.5	9
metabat-ERR321564	out.12.fa.gto	66666.8	Poor	96.4	0	0
metabat-ERR321564	out.13.fa.gto	66666.8	Poor	94.2	0	17.7
metabat-ERR321564	out.14.fa.gto	66666.8	Poor	90	0.2	26.2
metabat-ERR321564	out.15.fa.gto	66666.8	Good	91.2	10.1	76.9
metabat-ERR321564	out.16.fa.gto	66666.8	Poor	93.3	19.9	23.3
metabat-ERR321564	out.17.fa.gto	172733	Poor	91.4	0	30.1
metabat-ERR321564	out.1.fa.gto	310297	Poor	96.2	0	97.1
metabat-ERR321564	out.7.fa.gto	66666.8	Good	85.1	10.8	48.2
metabat-ERR321564	out.8.fa.gto	1.94559e+06	Good	89.7	0.9	77.2
metabat-ERR321564	out.5.fa.gto	1485.42	Good	92	8.5	77.8
metabat-ERR321564	out.10.fa.gto	872.44	Good	91.3	7	99.8
metabat-ERR321564	out.18.fa.gto	841.24	Good	86.7	15	83.4
metabat-ERR321564	out.20.fa.gto	66666.8	Poor	96.5	0	0
metabat-ERR321564	out.19.fa.gto	239759	Good	76.2	55.8	90.4
metabat-ERR321564	out.9.fa.gto	816.154	Poor	75.5	41	90.4
metabat-ERR321564	out.23.fa.gto	66666.8	Good	92.3	0.2	26.2
metabat-ERR321564	out.24.fa.gto	66666.8	Poor	96	0	0
metabat-ERR321564	out.25.fa.gto	66666.8	Poor	90.3	0	23.3
metabat-ERR321564	out.28.fa.gto	66666.8	Poor	96.3	0	0
metabat-ERR321564	out.22.fa.gto	172733	Good	88.8	8.6	83.9
metabat-ERR321564	out.26.fa.gto	1730.56	Good	89.1	0.4	55.4
metabat-ERR321564	out.27.fa.gto	66666.8	Poor	96.2	0	0
metabat-ERR321564	out.30.fa.gto	66666.8	Poor	94.6	0	11.7
metabat-ERR321564	out.35.fa.gto	66666.8	Poor	96.3	0	2.9
metabat-ERR321564	out.40.fa.gto	1485.43	Poor	89.4	0.2	23.4
metabat-ERR321564	out.31.fa.gto	1.94559e+06	Good	91.9	0.2	84.9
metabat-ERR321564	out.34.fa.gto	66666.8	Good	88.4	0	61.5
metabat-ERR321564	out.39.fa.gto	1485.42	Good	88.4	17.2	69.6
metabat-ERR321564	out.29.fa.gto	66666.8	Good	87.5	16.6	87.6
metabat-ERR321564	out.33.fa.gto	387090	Poor	96.6	0	94.1
metabat-ERR321564	out.36.fa.gto	59823.7	Good	95	0.1	94.2
metabat-ERR321564	out.32.fa.gto	66666.8	Good	94.9	0	94.1
metabat-ERR321564	out.37.fa.gto	166487	Poor	95.5	12.6	99.6
metabat-ERR321564	out.38.fa.gto	838.149	Good	91.9	0	79.1
metabat-ERR321564	out.21.fa.gto	66666.8	Good	92	0	11.5
metabat-ERR321564	out.44.fa.gto	66666.8	Good	94.2	0	9.1
metabat-ERR321564	out.54.fa.gto	66666.8	Poor	96.2	0	0
metabat-ERR321564	out.57.fa.gto	66666.8	Poor	95.9	0	0
metabat-ERR321564	out.43.fa.gto	52225.9	Good	93.4	4.3	99.7
metabat-ERR321564	out.45.fa.gto	172733	Poor	91.1	0.5	9.1
metabat-ERR321564	out.51.fa.gto	66666.8	Poor	91.6	0.1	45.5
metabat-ERR321564	out.52.fa.gto	66666.8	Poor	95.7	0	0
metabat-ERR321564	out.59.fa.gto	66666.8	Poor	96.2	0	0
metabat-ERR321564	out.46.fa.gto	216851	Good	90.1	0.1	85.1
metabat-ERR321564	out.48.fa.gto	2.04494e+06	Good	93.8	0.2	85.4
metabat-ERR321564	out.53.fa.gto	1.19353e+06	Good	88.5	8.4	83.8
metabat-ERR321564	out.49.fa.gto	66666.8	Good	93.9	0	100
metabat-ERR321564	out.50.fa.gto	66666.8	Poor	92.9	28.4	14.4
metabat-ERR321564	out.60.fa.gto	172733	Good	88.5	1.7	62.7
metabat-ERR321564	out.42.fa.gto	823.343	Poor	96.2	2.3	100
metabat-ERR321564	out.47.fa.gto	239759	Good	96.2	3	93.1
metabat-ERR321564	out.55.fa.gto	1.8982e+06	Good	94.2	8.7	78.3
metabat-ERR321564	out.56.fa.gto	66666.8	Good	90.7	23.3	85.1
metabat-ERR321564	out.58.fa.gto	66666.8	Good	89.3	7.4	75.4
metabat-ERR321564	out.41.fa.gto	66666.8	Good	91.4	8.5	95.6
metabat-ERR321564	out.63.fa.gto	66666.9	Poor	89.9	0	48.1
metabat-ERR321564	out.74.fa.gto	66666.9	Poor	96.2	0	0
metabat-ERR321564	out.65.fa.gto	66666.9	Good	88.1	9.4	62.7
metabat-ERR321564	out.67.fa.gto	1.89821e+06	Good	92.5	0.1	62.2
metabat-ERR321564	out.71.fa.gto	66666.9	Poor	96.3	0	0
metabat-ERR321564	out.72.fa.gto	66666.9	Good	93.3	0	11.6
metabat-ERR321564	out.77.fa.gto	66666.9	Poor	95.7	0	5.8
metabat-ERR321564	out.80.fa.gto	66666.9	Poor	88.2	10.9	23.3
metabat-ERR321564	out.78.fa.gto	66666.9	Poor	86.7	11	46.4
metabat-ERR321564	out.76.fa.gto	66666.9	Poor	92.8	0	11.7
metabat-ERR321564	out.68.fa.gto	66666.9	Good	89.3	8.7	90.8
metabat-ERR321564	out.69.fa.gto	66666.9	Good	94.4	0.1	82
metabat-ERR321564	out.75.fa.gto	1485.43	Good	89.4	14.8	84.4
metabat-ERR321564	out.66.fa.gto	40545.1	Poor	92.1	0	75.6
metabat-ERR321564	out.73.fa.gto	66666.9	Good	89.9	8.6	92.5
metabat-ERR321564	out.64.fa.gto	1485.43	Good	92.5	33.7	100
metabat-ERR321564	out.61.fa.gto	66666.8	Poor	96.2	0	0
metabat-ERR321564	out.70.fa.gto	853.764	Poor	89.7	14.2	90.7
metabat-ERR321564	out.79.fa.gto	1730.57	Good	97.3	0	100
metabat-ERR321564	out.62.fa.gto	270497	Good	94.3	0.3	84.9
metabat-ERR321564	out.83.fa.gto	66666.9	Poor	86.3	9.8	26.8
metabat-ERR321564	out.84.fa.gto	2.0268e+06	Poor	88.4	4.9	55.7
metabat-ERR321564	out.85.fa.gto	1730.58	Good	91.6	7.8	85
metabat-ERR321564	out.87.fa.gto	239759	Good	91.1	7.2	74.7
metabat-ERR321564	out.88.fa.gto	66666.9	Poor	89.1	0	52.4
metabat-ERR321564	out.91.fa.gto	66666.9	Good	84.5	23.5	46.6
metabat-ERR321564	out.92.fa.gto	66666.9	Good	90.2	7.3	73.3
metabat-ERR321564	out.95.fa.gto	66666.9	Good	88.2	18.3	64
metabat-ERR321564	out.98.fa.gto	66666.9	Good	87.7	7.6	69.3
metabat-ERR321564	out.86.fa.gto	239759	Good	91.9	16.3	91.2
metabat-ERR321564	out.97.fa.gto	626940	Poor	92.8	0	92.5
metabat-ERR321564	out.96.fa.gto	135859	Good	94.2	7.2	92.4
metabat-ERR321564	out.89.fa.gto	28118.2	Poor	87.6	7.7	57.2
metabat-ERR321564	out.94.fa.gto	838.15	Good	89.1	3.9	70.3
metabat-ERR321564	out.81.fa.gto	66666.9	Poor	95.9	0	0
metabat-ERR321564	out.90.fa.gto	310297	Poor	94.5	0.1	89.5
metabat-ERR321564	out.82.fa.gto	66666.9	Poor	96.1	0	0
metabat-ERR321564	out.93.fa.gto	820.498	Poor	92.6	18.8	86.9
metabat-SRR413750	out.2.fa.gto	66666.9	Poor	96.2	0	0
metabat-SRR413750	out.1.fa.gto	66666.9	Good	96.2	3	93.8
metabat-SRR413750	out.7.fa.gto	66666.9	Poor	96.5	0	0
metabat-SRR413750	out.10.fa.gto	66666.9	Poor	93.6	1.4	6.8
metabat-SRR413750	out.9.fa.gto	66666.9	Poor	87.1	10.1	50.7
metabat-SRR413750	out.18.fa.gto	66666.9	Poor	96.2	0	0
metabat-SRR413750	out.20.fa.gto	66666.9	Poor	95.6	0	2.9
metabat-SRR413750	out.16.fa.gto	1506.47	Good	94.1	0.1	100
metabat-SRR413750	out.13.fa.gto	66666.9	Good	94.5	2.9	97
metabat-SRR413750	out.8.fa.gto	216851	Good	90	0.2	99.4
metabat-SRR413750	out.11.fa.gto	66666.9	Good	97.7	2.8	100
metabat-SRR413750	out.5.fa.gto	821.394	Poor	97.2	9.2	100
metabat-SRR413750	out.6.fa.gto	820.498	Poor	93.3	0.1	79.1
metabat-SRR413750	out.12.fa.gto	66666.9	Good	90.1	9.2	85
metabat-SRR413750	out.15.fa.gto	66666.9	Good	84.7	21	76.3
metabat-SRR413750	out.17.fa.gto	1485.43	Good	91.6	14.6	84.3
metabat-SRR413750	out.19.fa.gto	66666.9	Good	91.9	6.3	84.9
metabat-SRR413750	out.4.fa.gto	239759	Poor	89.4	0.6	34.9
metabat-SRR413750	out.14.fa.gto	66666.9	Good	89	7.8	70.1
metabat-SRR413750	out.22.fa.gto	562.618	Poor	92.6	3.2	94.9
metabat-SRR413750	out.21.fa.gto	823.343	Poor	91.9	4.4	99.9
metabat-SRR413750	out.3.fa.gto	28111.4	Poor	90	4.6	60.2
metabat-SRR413750	out.26.fa.gto	66666.9	Good	93.6	0	8.7
metabat-SRR413750	out.27.fa.gto	66666.9	Poor	96.2	0	0
metabat-SRR413750	out.28.fa.gto	66666.9	Good	95.5	0	2.9
metabat-SRR413750	out.30.fa.gto	66666.9	Poor	96	0	2.9
metabat-SRR413750	out.32.fa.gto	66666.9	Good	91.5	0	50.2
metabat-SRR413750	out.34.fa.gto	66666.9	Poor	95.9	0	0
metabat-SRR413750	out.41.fa.gto	1730.59	Good	90.4	0	31.7
metabat-SRR413750	out.38.fa.gto	100884	Poor	87	23.6	47.7
metabat-SRR413750	out.42.fa.gto	66666.9	Good	89	9.5	34.1
metabat-SRR413750	out.35.fa.gto	66666.9	Good	87.7	1	84.2
metabat-SRR413750	out.36.fa.gto	1.94559e+06	Good	86.5	0.5	83.3
metabat-SRR413750	out.31.fa.gto	1.8982e+06	Good	93.9	0.1	92.2
metabat-SRR413750	out.40.fa.gto	1.8982e+06	Good	92.2	28.1	92.2
metabat-SRR413750	out.39.fa.gto	33025.5	Poor	91.9	0	77.6
metabat-SRR413750	out.24.fa.gto	66666.9	Good	91.1	24.6	70.5
metabat-SRR413750	out.37.fa.gto	66666.9	Good	79	42	64
metabat-SRR413750	out.23.fa.gto	66666.9	Good	89.4	7	76.7
metabat-SRR413750	out.29.fa.gto	66666.9	Good	90	12.7	90.5
metabat-SRR413750	out.33.fa.gto	818.135	Poor	92.9	14.1	87.4
metabat-SRR413750	out.25.fa.gto	1485.43	Good	87.6	7.5	90.3
metabat-SRR413750	out.48.fa.gto	66666.9	Poor	93	0.4	12
metabat-SRR413750	out.49.fa.gto	66666.9	Good	95	3	92.7
metabat-SRR413750	out.52.fa.gto	66666.9	Poor	96.3	0	0
metabat-SRR413750	out.54.fa.gto	66666.9	Poor	95.9	0	2.9
metabat-SRR413750	out.57.fa.gto	66666.9	Poor	93	0	17.5
metabat-SRR413750	out.47.fa.gto	28118.2	Poor	84	11	57
metabat-SRR413750	out.50.fa.gto	239935	Poor	97.9	0	99.9
metabat-SRR413750	out.53.fa.gto	66666.9	Poor	83.4	0.3	17.4
metabat-SRR413750	out.55.fa.gto	66666.9	Good	82.1	49.8	95.5
metabat-SRR413750	out.56.fa.gto	66666.9	Poor	89.4	11.1	23.3
metabat-SRR413750	out.51.fa.gto	1485.43	Good	94.3	6.7	99.9
metabat-SRR413750	out.46.fa.gto	841.25	Good	90.2	37.2	99.4
metabat-SRR413750	out.43.fa.gto	66666.9	Poor	96.4	0	0
metabat-SRR413750	out.45.fa.gto	1.89821e+06	Good	85.3	11.8	54.5
metabat-SRR413750	out.44.fa.gto	853.764	Poor	82	51.8	68.8
metabat-ERR1136887	out.4.fa.gto	66666.9	Good	95.4	0	0
metabat-ERR1136887	out.5.fa.gto	66666.9	Good	95.6	0	2.9
metabat-ERR1136887	out.1.fa.gto	66666.9	Good	85.7	0.1	43.6
metabat-ERR1136887	out.2.fa.gto	1263.93	Good	93.6	0	99.7
metabat-ERR1136887	out.3.fa.gto	765821	Good	82	21.4	82.6
metabat-ERR1136887	out.10.fa.gto	66666.9	Good	90.5	0	38.8
metabat-ERR1136887	out.12.fa.gto	66666.9	Poor	95.4	0	2.9
metabat-ERR1136887	out.11.fa.gto	66666.9	Good	87.6	17	42.4
metabat-ERR1136887	out.13.fa.gto	66666.9	Good	90.2	0	41.2
metabat-ERR1136887	out.15.fa.gto	66666.9	Poor	95.4	49.8	5.8
metabat-ERR1136887	out.24.fa.gto	66666.9	Poor	96.2	0	0
metabat-ERR1136887	out.18.fa.gto	1730.6	Good	88.6	0	68.2
metabat-ERR1136887	out.20.fa.gto	66666.9	Good	93.1	0	13.5
metabat-ERR1136887	out.9.fa.gto	66666.9	Good	92.8	5.4	100
metabat-ERR1136887	out.14.fa.gto	166487	Poor	87.9	0.5	60
metabat-ERR1136887	out.25.fa.gto	66666.9	Poor	95.4	0	5.9
metabat-ERR1136887	out.16.fa.gto	1678.5	Good	91.1	7.4	83.7
metabat-ERR1136887	out.17.fa.gto	66666.9	Good	85.7	6	44.6
metabat-ERR1136887	out.23.fa.gto	2.0268e+06	Good	89.3	16.3	75.3
metabat-ERR1136887	out.6.fa.gto	66666.9	Good	90.1	0	17.5
metabat-ERR1136887	out.7.fa.gto	66666.9	Poor	95.6	0	0
metabat-ERR1136887	out.22.fa.gto	1263.94	Good	88.7	0.1	83.6
metabat-ERR1136887	out.19.fa.gto	820.498	Poor	93.1	0	84.7
metabat-ERR1136887	out.8.fa.gto	66666.9	Good	90.9	8.7	90.7
metabat-ERR1136887	out.21.fa.gto	46503.2	Poor	81.2	42.7	94.9
metabat-ERR1136887	out.33.fa.gto	66666.9	Good	88.4	21.9	61.4
metabat-ERR1136887	out.34.fa.gto	66666.9	Good	92.3	8.2	32.1
metabat-ERR1136887	out.40.fa.gto	66666.9	Poor	93	0	12
metabat-ERR1136887	out.29.fa.gto	1730.61	Good	94.5	0.1	92
metabat-ERR1136887	out.30.fa.gto	66666.9	Good	97.1	0.2	94.1
metabat-ERR1136887	out.31.fa.gto	66666.9	Good	92.3	2.9	97.1
metabat-ERR1136887	out.36.fa.gto	66666.9	Good	92.5	0	14.7
metabat-ERR1136887	out.41.fa.gto	66666.9	Poor	91.1	9.9	26
metabat-ERR1136887	out.32.fa.gto	66666.9	Good	92.8	13.6	91.1
metabat-ERR1136887	out.35.fa.gto	66666.9	Good	88.7	0	73.5
metabat-ERR1136887	out.38.fa.gto	1681.94	Poor	94.3	11.9	94.9
metabat-ERR1136887	out.43.fa.gto	59620.2	Good	90.5	0.4	89.7
metabat-ERR1136887	out.37.fa.gto	239759	Good	93.3	8.4	94.1
metabat-ERR1136887	out.45.fa.gto	66666.9	Good	93.9	3.1	88
metabat-ERR1136887	out.39.fa.gto	626929	Poor	88.9	4.2	67.4
metabat-ERR1136887	out.28.fa.gto	66666.9	Good	90.8	0	32.4
metabat-ERR1136887	out.44.fa.gto	66666.9	Good	73.2	48.6	78.8
metabat-ERR1136887	out.26.fa.gto	66666.9	Good	88.1	12.7	58.8
metabat-ERR1136887	out.27.fa.gto	821.394	Poor	89.5	0	17.6
metabat-ERR1136887	out.42.fa.gto	371602	Poor	92.3	9.3	84.4
metabat-ERR1136887	out.49.fa.gto	66666.9	Poor	95.9	0	0.1
metabat-ERR1136887	out.50.fa.gto	66666.9	Poor	96.3	0	0
metabat-ERR1136887	out.51.fa.gto	66666.9	Poor	91.3	0	20.3
metabat-ERR1136887	out.47.fa.gto	66666.9	Poor	96.1	0	2.9
metabat-ERR1136887	out.48.fa.gto	66666.9	Poor	91.8	0	17.6
metabat-ERR1136887	out.46.fa.gto	853.764	Poor	89.9	8.6	83.3
metabat-SRR4408221	out.2.fa.gto	66666.9	Poor	88.5	7.1	37.6
metabat-SRR4408221	out.4.fa.gto	66666.9	Poor	96.2	0	0
metabat-SRR4408221	out.6.fa.gto	66666.9	Poor	96.2	0	0
metabat-SRR4408221	out.1.fa.gto	66666.9	Good	91.6	19.8	70.2
metabat-SRR4408221	out.5.fa.gto	66666.9	Good	91.2	12.2	83.3
metabat-SRR4408221	out.3.fa.gto	166487	Poor	85.2	9.8	68.5
metabat-ERR527062	out.1.fa.gto	66666.9	Poor	96.4	0	0
metabat-ERR527062	out.3.fa.gto	1730.62	Good	97.1	0.1	99.9
metabat-ERR527062	out.4.fa.gto	40544.9	Good	86.9	0	48.7
metabat-ERR527062	out.5.fa.gto	66666.9	Good	87.2	0	58.2
metabat-ERR527062	out.6.fa.gto	1730.63	Good	95.8	12.6	100
metabat-ERR527062	out.2.fa.gto	66666.9	Good	93.3	0	99.8
metabat-ERR527062	out.7.fa.gto	66666.9	Good	93.4	10.5	97.1
metabat-ERR527062	out.8.fa.gto	66666.9	Good	89.8	21.9	71.9
metabat-ERR527062	out.17.fa.gto	66667	Poor	96.4	0	0
metabat-ERR527062	out.13.fa.gto	853.764	Poor	91.2	8.9	76.5
metabat-ERR527062	out.12.fa.gto	310297	Poor	93.1	0	85.3
metabat-ERR527062	out.14.fa.gto	66666.9	Good	86.3	15.2	64.5
metabat-ERR527062	out.16.fa.gto	66666.9	Good	97	2.9	96.7
metabat-ERR527062	out.27.fa.gto	1.89821e+06	Poor	92.1	0	44.4
metabat-ERR527062	out.19.fa.gto	66667	Good	87.9	22.6	49.1
metabat-ERR527062	out.26.fa.gto	66667	Poor	84.6	6.3	42.6
metabat-ERR527062	out.28.fa.gto	66667	Poor	92.4	0.4	11.7
metabat-ERR527062	out.23.fa.gto	821.394	Poor	89.4	0	18
metabat-ERR527062	out.20.fa.gto	66667	Good	93.6	16.8	100
metabat-ERR527062	out.25.fa.gto	853.764	Poor	90.7	19.4	91.4
metabat-ERR527062	out.10.fa.gto	66666.9	Poor	95	0	5.8
metabat-ERR527062	out.24.fa.gto	46503.2	Poor	87.7	7.6	85.6
metabat-ERR527062	out.9.fa.gto	1485.43	Good	91.1	9.3	70.6
metabat-ERR527062	out.22.fa.gto	820.499	Poor	93.1	0	82
metabat-ERR527062	out.11.fa.gto	142586	Good	91.8	19.1	91.5
metabat-ERR527062	out.15.fa.gto	817.166	Poor	77.2	38.4	74.3
metabat-ERR527062	out.21.fa.gto	338188	Poor	75.5	44	90.8
metabat-ERR527062	out.18.fa.gto	66667	Good	74.6	50.4	93.3
metabat-ERR527062	out.32.fa.gto	66667	Good	92.8	0	8.9
metabat-ERR527062	out.33.fa.gto	66667	Good	92.6	0	11.5
metabat-ERR527062	out.34.fa.gto	66667	Poor	88	8	35
metabat-ERR527062	out.30.fa.gto	66667	Poor	93.8	0	17.4
metabat-ERR527062	out.31.fa.gto	66667	Good	87.1	0	37.7
metabat-ERR527062	out.29.fa.gto	239759	Good	97.9	0.1	97.1
metabat-SRR1950750	out.1.fa.gto	66667	Good	90.8	0	18.1
metabat-SRR1950750	out.3.fa.gto	66667	Poor	93.9	40.1	8.6
metabat-SRR1950750	out.5.fa.gto	66667	Poor	92.5	0	17.4
metabat-SRR1950750	out.6.fa.gto	34062.1	Poor	93.6	4.9	97
metabat-SRR1950750	out.4.fa.gto	1747.94	Good	96.1	0	95.7
metabat-SRR1950750	out.2.fa.gto	169292	Poor	95.9	1.6	100
metabat-SRR5279233	out.3.fa.gto	66667	Good	96.1	0	2.9
metabat-SRR5279233	out.2.fa.gto	1678.51	Good	92.5	0	38.3
metabat-SRR5279233	out.7.fa.gto	66667	Poor	86.8	9.1	28.4
metabat-SRR5279233	out.4.fa.gto	66667	Good	88.8	10.6	75
metabat-SRR5279233	out.8.fa.gto	66667	Good	86.8	17.8	26.6
metabat-SRR5279233	out.1.fa.gto	580596	Good	89.7	8.8	77.4
metabat-SRR5279233	out.5.fa.gto	66667	Good	86.2	20.8	55.1
metabat-SRR5279233	out.6.fa.gto	821.394	Poor	89.1	0	38.3
metabat-SRR5279233	out.16.fa.gto	66667	Good	94	0	3.1
metabat-SRR5279233	out.18.fa.gto	66667	Good	91.4	0	38.1
metabat-SRR5279233	out.26.fa.gto	66667	Poor	93.6	50	11.4
metabat-SRR5279233	out.12.fa.gto	66667	Good	90.2	3.1	88.3
metabat-SRR5279233	out.14.fa.gto	853.764	Poor	87.7	34.6	83
metabat-SRR5279233	out.22.fa.gto	66667	Good	96.2	0	0
metabat-SRR5279233	out.24.fa.gto	66667	Good	90.9	0	23.4
metabat-SRR5279233	out.27.fa.gto	66667	Good	92.4	12.7	19.6
metabat-SRR5279233	out.23.fa.gto	66667	Poor	86.6	35.5	36.6
metabat-SRR5279233	out.25.fa.gto	66667	Poor	94	0	11.5
metabat-SRR5279233	out.28.fa.gto	66667	Poor	95.2	0	8.7
metabat-SRR5279233	out.21.fa.gto	66667	Good	82	0	32.3
metabat-SRR5279233	out.15.fa.gto	66667	Good	87.8	7.1	76
metabat-SRR5279233	out.19.fa.gto	66667	Good	93.1	3.1	94.1
metabat-SRR5279233	out.17.fa.gto	166487	Poor	95.6	12.6	99.7
metabat-SRR5279233	out.20.fa.gto	1263.95	Good	86.7	20.8	84.1
metabat-SRR5279233	out.13.fa.gto	562.618	Poor	81.5	1.3	61.7
metabat-SRR5279233	out.9.fa.gto	1730.64	Good	95	12.7	99.6
metabat-SRR5279233	out.10.fa.gto	2.0268e+06	Good	90.5	23.1	76.8
metabat-SRR5279233	out.11.fa.gto	66667	Good	86	14.1	56.9
metabat-SRR5279233	out.36.fa.gto	66667	Good	91.8	0	23.5
metabat-SRR5279233	out.38.fa.gto	66667	Poor	93.6	0	6
metabat-SRR5279233	out.34.fa.gto	207244	Good	88.9	28.2	54.8
metabat-SRR5279233	out.32.fa.gto	66667	Good	89.1	14.5	84.7
metabat-SRR5279233	out.37.fa.gto	66667	Good	90.2	0.1	43.6
metabat-SRR5279233	out.35.fa.gto	577310	Good	91.6	0	79.5
metabat-SRR5279233	out.33.fa.gto	310298	Good	93.2	0	74.6
metabat-SRR5279233	out.30.fa.gto	66667	Poor	96.3	0	0
metabat-SRR5279233	out.31.fa.gto	47678.1	Poor	89.1	36.2	40.5
metabat-SRR5279233	out.29.fa.gto	310297	Poor	96.2	0	96.7
metabat-SRR060006	out.2.fa.gto	66667	Good	89.4	0	35.8
metabat-SRR060006	out.7.fa.gto	66667	Poor	96.5	0	2.9
metabat-SRR060006	out.10.fa.gto	66667	Poor	93.3	0	15.1
metabat-SRR060006	out.6.fa.gto	66667	Good	92.4	4.3	82.4
metabat-SRR060006	out.8.fa.gto	66667	Good	92.1	0	8.9
metabat-SRR060006	out.3.fa.gto	66667	Good	90.8	9.3	84.7
metabat-SRR060006	out.5.fa.gto	66667	Good	92.4	9.5	81.9
metabat-SRR060006	out.1.fa.gto	40545.1	Poor	95	1.6	77
metabat-SRR060006	out.9.fa.gto	360807	Poor	88.8	15.2	84.6
metabat-SRR060006	out.4.fa.gto	818.135	Poor	84.5	36.7	75.9
metabat-SRR060006	out.16.fa.gto	66667	Poor	93.6	0	5.8
metabat-SRR060006	out.17.fa.gto	66667	Poor	96	0	0
metabat-SRR060006	out.18.fa.gto	66666.1	Poor	88.5	14.1	35
metabat-SRR060006	out.19.fa.gto	66666.1	Good	90.8	0	49.2
metabat-SRR060006	out.20.fa.gto	66666.1	Good	95.6	0	0.1
metabat-SRR060006	out.15.fa.gto	28116.1	Poor	86.8	2.5	58
metabat-SRR060006	out.21.fa.gto	66666.1	Good	93.1	4.4	85.5
metabat-SRR060006	out.14.fa.gto	817.166	Poor	94.8	3.3	84.8
metabat-SRR060006	out.12.fa.gto	66667	Poor	96.4	0	0
metabat-SRR060006	out.13.fa.gto	66667	Poor	96.5	0	0
metabat-SRR060006	out.11.fa.gto	816.155	Good	90.5	0	78.8
metabat-ERR525795	out.1.fa.gto	1730.65	Poor	88.2	0.8	16.2
metabat-ERR525795	out.8.fa.gto	66666.1	Poor	96.4	0	0
metabat-ERR525795	out.3.fa.gto	66666.1	Poor	95.8	0	0
metabat-ERR525795	out.4.fa.gto	239760	Good	91	7.8	79.3
metabat-ERR525795	out.7.fa.gto	66666.1	Good	90.5	12.5	84.6
metabat-ERR525795	out.9.fa.gto	66666.1	Good	94.5	3	93.5
metabat-ERR525795	out.2.fa.gto	821.395	Poor	92	13.3	93.8
metabat-ERR525795	out.5.fa.gto	66666.1	Good	89.4	12.7	100
metabat-ERR525795	out.6.fa.gto	818.135	Poor	87.9	8	65.5
metabat-ERR525795	out.13.fa.gto	66666.1	Good	89.7	0.1	34.9
metabat-ERR525795	out.17.fa.gto	66666.1	Poor	89.7	0.2	31.7
metabat-ERR525795	out.14.fa.gto	66666.1	Good	87.1	4.9	58.2
metabat-ERR525795	out.18.fa.gto	66666.1	Good	87.8	15	32.3
metabat-ERR525795	out.15.fa.gto	66666.1	Good	85.4	24.4	74.4
metabat-ERR525795	out.27.fa.gto	66666.1	Poor	92.2	18.1	25.8
metabat-ERR525795	out.22.fa.gto	66666.1	Poor	87.4	16.4	29.4
metabat-ERR525795	out.21.fa.gto	1680.2	Poor	89.7	0.3	44.7
metabat-ERR525795	out.20.fa.gto	66666.1	Good	88.2	0.2	20.6
metabat-ERR525795	out.24.fa.gto	100884	Good	88.4	14.8	83
metabat-ERR525795	out.23.fa.gto	853.764	Poor	88.5	16	76.4
metabat-ERR525795	out.28.fa.gto	2093.13	Good	85.9	14.2	73
metabat-ERR525795	out.29.fa.gto	1485.43	Good	91.6	0.3	84.9
metabat-ERR525795	out.10.fa.gto	66666.1	Good	95	0	0
metabat-ERR525795	out.16.fa.gto	1263.96	Good	74.1	51.7	99.2
metabat-ERR525795	out.26.fa.gto	841.26	Good	93.9	6.7	99.9
metabat-ERR525795	out.19.fa.gto	823.343	Poor	94.6	0	92.7
metabat-ERR525795	out.11.fa.gto	66666.1	Good	97	0	100
metabat-ERR525795	out.12.fa.gto	66666.1	Poor	91.4	13.3	18.5
metabat-ERR525795	out.25.fa.gto	28116.1	Poor	85.2	17.3	84.7
metabat-ERR525795	out.30.fa.gto	66666.1	Good	87.4	0	45
metabat-ERR525795	out.32.fa.gto	66666.1	Poor	95	0	0
metabat-ERR525795	out.31.fa.gto	577310	Good	88.2	4.4	84.5
metabat-SRR1950766	out.1.fa.gto	66666.1	Good	85.3	0	52.4
metabat-SRR1950766	out.2.fa.gto	1747.94	Good	93.6	3.2	96.8
metabat-SRR341647	out.3.fa.gto	66666.1	Good	92.4	0	6.2
metabat-SRR341647	out.8.fa.gto	66666.1	Poor	94.8	7.2	3.2
metabat-SRR341647	out.1.fa.gto	66666.1	Poor	87.1	5.7	49.3
metabat-SRR341647	out.4.fa.gto	66666.1	Good	94.2	0	11.7
metabat-SRR341647	out.10.fa.gto	66666.1	Good	95	66.7	5.8
metabat-SRR341647	out.7.fa.gto	66666.1	Poor	86.8	8.9	41.2
metabat-SRR341647	out.6.fa.gto	66666.1	Poor	96.3	0	0
metabat-SRR341647	out.11.fa.gto	66666.1	Poor	92.2	0.5	20.3
metabat-SRR341647	out.12.fa.gto	66666.1	Poor	96.4	0	0
metabat-SRR341647	out.2.fa.gto	1485.43	Good	92.5	6.9	99.6
metabat-SRR341647	out.5.fa.gto	239760	Good	87.5	10.5	49.7
metabat-SRR341647	out.14.fa.gto	66666.1	Good	92.2	12.1	83.7
metabat-SRR341647	out.15.fa.gto	66666.1	Poor	94.1	0	8.7
metabat-SRR341647	out.9.fa.gto	66666.1	Good	88.2	0.3	57
metabat-SRR341647	out.13.fa.gto	66666.1	Poor	71.8	59.1	81.6
metabat-SRR341647	out.19.fa.gto	66666.1	Good	94.5	62.5	0.1
metabat-SRR341647	out.21.fa.gto	66666.1	Good	91	30.2	20.5
metabat-SRR341647	out.22.fa.gto	66666.1	Good	93.9	0	3
metabat-SRR341647	out.23.fa.gto	66666.1	Poor	93.2	16.4	14.6
metabat-SRR341647	out.20.fa.gto	1730.66	Good	92.2	8.5	77.8
metabat-SRR341647	out.28.fa.gto	66666.1	Poor	96.4	0	0
metabat-SRR341647	out.24.fa.gto	66666.1	Good	89.8	0.3	30.6
metabat-SRR341647	out.25.fa.gto	66666.1	Good	89.6	4.3	67.8
metabat-SRR341647	out.31.fa.gto	33024.8	Good	90.2	14.1	44.9
metabat-SRR341647	out.32.fa.gto	66666.1	Poor	95.7	0	8.6
metabat-SRR341647	out.30.fa.gto	66666.1	Good	93.6	6.2	88.1
metabat-SRR341647	out.26.fa.gto	66666.1	Good	86.5	18.5	50.7
metabat-SRR341647	out.29.fa.gto	66666.1	Good	89.1	0	73.2
metabat-SRR341647	out.27.fa.gto	1485.43	Good	91.5	14.7	84.4
metabat-SRR341647	out.18.fa.gto	66666.1	Good	94.8	66.7	4.3
metabat-SRR341647	out.16.fa.gto	66666.1	Good	87.1	0.1	49.8
metabat-SRR341647	out.17.fa.gto	165179	Poor	89.2	0	26.8
metabat-SRR4305113	out.1.fa.gto	66666.1	Good	91.5	0.1	35.4
metabat-SRR4305113	out.2.fa.gto	66666.1	Good	91.6	3.5	79.2
metabat-SRR4305113	out.3.fa.gto	66666.1	Poor	90.5	11.2	23.4
metabat-SRR4305113	out.8.fa.gto	66666.1	Good	93.4	3.9	71
metabat-SRR4305113	out.7.fa.gto	1681.94	Poor	92.5	17.1	91.3
metabat-SRR4305113	out.9.fa.gto	66666.1	Good	89.7	13.5	91.4
metabat-SRR4305113	out.4.fa.gto	66666.1	Good	90.3	0.1	49.5
metabat-SRR4305113	out.6.fa.gto	1678.51	Good	90.8	11.8	84
metabat-SRR4305113	out.5.fa.gto	821.395	Poor	92.9	3.1	90.6
metabat-ERR260232	out.2.fa.gto	66666.1	Poor	93.6	0	8.7
metabat-ERR260232	out.5.fa.gto	66666.1	Poor	96.2	0	0
metabat-ERR260232	out.7.fa.gto	66666.1	Poor	88.6	15.2	32.2
metabat-ERR260232	out.8.fa.gto	66666.1	Poor	93.9	0	8.9
metabat-ERR260232	out.3.fa.gto	66666.1	Poor	89	19.7	46.5
metabat-ERR260232	out.4.fa.gto	66666.1	Poor	85.1	0.5	46.8
metabat-ERR260232	out.9.fa.gto	66666.1	Good	92	3.3	88.4
metabat-ERR260232	out.1.fa.gto	66666.1	Good	89.2	22.6	69
metabat-ERR260232	out.6.fa.gto	39484	Poor	90.3	0.9	84.1
metabat-ERR260232	out.10.fa.gto	66666.1	Good	92.9	26.9	94.9
metabat-ERR260232	out.13.fa.gto	830.15	Good	97.8	6.7	100
metabat-ERR260232	out.12.fa.gto	1263.97	Good	92.9	0.1	99.7
metabat-ERR260232	out.14.fa.gto	2.0268e+06	Good	88.5	18.8	87.4
metabat-ERR260232	out.11.fa.gto	159273	Good	96.7	0	100
metabat-ERR260232	out.19.fa.gto	66666.1	Good	90.3	0	82.4
metabat-ERR260232	out.20.fa.gto	1.8982e+06	Poor	84.3	0.4	60.8
metabat-ERR260232	out.26.fa.gto	66666.1	Good	93	0	46.7
metabat-ERR260232	out.22.fa.gto	66666.1	Good	86.3	4.7	61.5
metabat-ERR260232	out.18.fa.gto	66666.1	Good	85.2	10.5	70.9
metabat-ERR260232	out.29.fa.gto	66666.1	Poor	93.3	14	17.6
metabat-ERR260232	out.30.fa.gto	1485.44	Poor	85.7	0.6	60.8
metabat-ERR260232	out.21.fa.gto	33042.1	Good	90.1	8.7	77.2
metabat-ERR260232	out.23.fa.gto	1263.98	Good	98.7	0	100
metabat-ERR260232	out.24.fa.gto	1485.44	Good	88.1	7.6	91.2
metabat-ERR260232	out.25.fa.gto	1.89821e+06	Good	83.3	44.9	84.9
metabat-ERR260232	out.28.fa.gto	841.27	Good	90.4	14.8	84
metabat-ERR260232	out.15.fa.gto	66666.1	Poor	89.9	0	20.4
metabat-ERR260232	out.27.fa.gto	821.395	Poor	83.1	30.6	65.5
metabat-ERR260232	out.16.fa.gto	1485.44	Good	88.2	0.7	47.7
metabat-ERR260232	out.17.fa.gto	66666.1	Poor	94.7	12.4	5
metabat-ERR912091	out.4.fa.gto	66666.1	Good	91.3	0	38.8
metabat-ERR912091	out.2.fa.gto	1.94559e+06	Good	93.4	7.3	92.6
metabat-ERR912091	out.3.fa.gto	1.89821e+06	Good	90.8	15.8	77.6
metabat-ERR912091	out.1.fa.gto	66666.1	Good	94.2	0	94.2
metabat-ERR912091	out.8.fa.gto	66666.1	Poor	94.3	0	10.9
metabat-ERR912091	out.10.fa.gto	66666.1	Good	86.5	11	70.1
metabat-ERR912091	out.9.fa.gto	1485.44	Good	90.9	8.1	84.7
metabat-ERR912091	out.12.fa.gto	66666.1	Good	86.6	3.8	77.6
metabat-ERR912091	out.22.fa.gto	66666.1	Poor	96.5	0	0
metabat-ERR912091	out.11.fa.gto	66666.1	Good	94.2	0	99.9
metabat-ERR912091	out.14.fa.gto	66666.1	Good	83.5	9.1	58.3
metabat-ERR912091	out.16.fa.gto	66666.1	Good	86.5	8.1	66.6
metabat-ERR912091	out.20.fa.gto	66666.1	Good	89.5	3.6	79.6
metabat-ERR912091	out.24.fa.gto	66666.1	Good	93.8	0	14.4
metabat-ERR912091	out.13.fa.gto	66666.1	Good	98	5.4	100
metabat-ERR912091	out.18.fa.gto	66666.1	Good	91.2	6.1	90.1
metabat-ERR912091	out.19.fa.gto	872.45	Good	89.9	7.1	99.4
metabat-ERR912091	out.23.fa.gto	1678.51	Good	94.6	9.2	88.7
metabat-ERR912091	out.17.fa.gto	66666.1	Good	88.2	13.7	94
metabat-ERR912091	out.21.fa.gto	66666.1	Good	89.9	10.7	96.9
metabat-ERR912091	out.15.fa.gto	410073	Poor	74.9	58.6	84.8
metabat-ERR912091	out.5.fa.gto	626929	Poor	88.4	12.3	61.3
metabat-ERR912091	out.7.fa.gto	1308.11	Poor	80.7	40.2	87.4
metabat-ERR912091	out.6.fa.gto	46503.2	Poor	76.7	44.6	97.6
metabat-ERR912091	out.31.fa.gto	66666.1	Poor	94.1	0	11.9
metabat-ERR912091	out.33.fa.gto	66666.1	Poor	96.4	0	0
metabat-ERR912091	out.32.fa.gto	74426.2	Poor	93.6	0	21.5
metabat-ERR912091	out.42.fa.gto	66666.1	Good	92.3	0	32.7
metabat-ERR912091	out.37.fa.gto	66666.1	Good	91.8	0	26.2
metabat-ERR912091	out.28.fa.gto	239760	Good	97.1	0.1	94.2
metabat-ERR912091	out.36.fa.gto	66666.1	Good	85.8	5.5	49.7
metabat-ERR912091	out.39.fa.gto	1506.47	Good	94.2	0	100
metabat-ERR912091	out.44.fa.gto	66666.1	Good	88.3	5	55.5
metabat-ERR912091	out.29.fa.gto	301302	Good	93.9	13.7	91.9
metabat-ERR912091	out.35.fa.gto	1.8982e+06	Good	94.7	7.2	92.5
metabat-ERR912091	out.38.fa.gto	66666.1	Good	93.6	8.4	94.2
metabat-ERR912091	out.26.fa.gto	66666.1	Poor	96.4	0	0
metabat-ERR912091	out.34.fa.gto	239760	Good	95.9	0	100
metabat-ERR912091	out.41.fa.gto	66666.1	Good	96.1	0	99.9
metabat-ERR912091	out.30.fa.gto	823.343	Poor	91.6	0	97.5
metabat-ERR912091	out.43.fa.gto	239760	Good	96	8.1	99.2
metabat-ERR912091	out.25.fa.gto	66666.1	Good	87.9	30.7	73
metabat-ERR912091	out.40.fa.gto	816.156	Good	94.8	0.2	94.5
metabat-ERR912091	out.27.fa.gto	66666.1	Good	90.2	3.6	81
metabat-ERR912091	out.48.fa.gto	66666.1	Poor	94.9	0	3.1
metabat-ERR912091	out.49.fa.gto	66666.1	Good	96.3	0	0
metabat-ERR912091	out.53.fa.gto	66666.1	Good	92.3	0	13.1
metabat-ERR912091	out.51.fa.gto	66666.1	Good	88.2	19.5	59.4
metabat-ERR912091	out.55.fa.gto	66666.1	Poor	96.2	0	2.9
metabat-ERR912091	out.64.fa.gto	66666.1	Poor	88.2	0	26.6
metabat-ERR912091	out.52.fa.gto	459786	Good	93.1	0.2	85
metabat-ERR912091	out.57.fa.gto	66666.1	Poor	93.9	0.8	5.9
metabat-ERR912091	out.59.fa.gto	66666.1	Good	87.7	12.2	82.3
metabat-ERR912091	out.56.fa.gto	66666.1	Good	93.1	0	97
metabat-ERR912091	out.63.fa.gto	66666.1	Good	93.6	0	95.6
metabat-ERR912091	out.54.fa.gto	1263.99	Good	93.1	6.7	99.6
metabat-ERR912091	out.58.fa.gto	100883	Good	94.9	7.4	92.6
metabat-ERR912091	out.60.fa.gto	66666.1	Good	92.7	0	82.4
metabat-ERR912091	out.50.fa.gto	239760	Good	95.3	0.2	94.2
metabat-ERR912091	out.61.fa.gto	239760	Good	94.6	6	91
metabat-ERR912091	out.45.fa.gto	239760	Good	93.5	3.7	79.1
metabat-ERR912091	out.46.fa.gto	239935	Poor	98.1	0	100
metabat-ERR912091	out.47.fa.gto	66666.1	Good	93.1	5.5	98.5
metabat-ERR912091	out.62.fa.gto	818.135	Poor	70	51.9	90.6
metabat-ERR912091	out.71.fa.gto	66666.1	Poor	94.5	0	8.8
metabat-ERR912091	out.69.fa.gto	1730.68	Good	91.3	0	31
metabat-ERR912091	out.68.fa.gto	66666.1	Good	91.4	0	26.1
metabat-ERR912091	out.74.fa.gto	66666.1	Good	95.4	24.7	8.7
metabat-ERR912091	out.72.fa.gto	66666.1	Good	76.9	11	46.7
metabat-ERR912091	out.70.fa.gto	33042.1	Good	91.4	8.6	77.7
metabat-ERR912091	out.75.fa.gto	66666.1	Good	85.7	21.8	72.5
metabat-ERR912091	out.73.fa.gto	66666.1	Good	91.2	18.2	91
metabat-ERR912091	out.66.fa.gto	1730.67	Good	89.8	0.1	61.7
metabat-ERR912091	out.67.fa.gto	2.02139e+06	Good	93.5	7.3	94.4
metabat-ERR912091	out.65.fa.gto	820.499	Poor	90.5	0	75.8
metabat-ERR526044	out.1.fa.gto	66666.1	Poor	95.5	0	0.1
metabat-ERR526044	out.4.fa.gto	66666.1	Poor	90.8	0.5	9.4
metabat-ERR526044	out.6.fa.gto	66666.1	Poor	96.2	0	0
metabat-ERR526044	out.8.fa.gto	66666.1	Poor	96.3	0	0
metabat-ERR526044	out.9.fa.gto	66666.1	Good	93.6	0	11.6
metabat-ERR526044	out.7.fa.gto	1678.51	Good	90	9.8	70.4
metabat-ERR526044	out.5.fa.gto	66666.1	Good	94.3	8.2	97.1
metabat-ERR526044	out.2.fa.gto	817.166	Poor	89.7	7.2	75.5
metabat-ERR526044	out.3.fa.gto	28116.1	Poor	91.8	6.9	79
metabat-ERR526044	out.14.fa.gto	66666.1	Poor	96.4	0	0
metabat-ERR526044	out.21.fa.gto	66666.1	Poor	96.2	0	2.9
metabat-ERR526044	out.24.fa.gto	66666.1	Poor	95.9	0	0
metabat-ERR526044	out.13.fa.gto	66666.1	Good	93.9	0.2	100
metabat-ERR526044	out.16.fa.gto	66666.1	Good	87.4	4.9	55.5
metabat-ERR526044	out.18.fa.gto	66666.1	Good	87.8	14.2	70.1
metabat-ERR526044	out.17.fa.gto	816.157	Good	87.6	5.1	53.7
metabat-ERR526044	out.23.fa.gto	207244	Good	94.2	19	92.6
metabat-ERR526044	out.20.fa.gto	876091	Good	89.2	25.8	84
metabat-ERR526044	out.19.fa.gto	765821	Good	88.6	17.3	70.4
metabat-ERR526044	out.11.fa.gto
metabat-ERR526044	out.12.fa.gto	66666.1	Good	95.9	0	2.9
metabat-ERR526044	out.10.fa.gto	74426.2	Poor	94.2	0.1	100
metabat-ERR526044	out.22.fa.gto	239760	Good	96.8	0	100
metabat-ERR526044	out.15.fa.gto	821.395	Poor	85.7	36.1	97.1
metabat-ERR1398081	out.2.fa.gto	66666.1	Poor	96.1	0	0
metabat-ERR1398081	out.19.fa.gto	66666.1	Poor	95.5	0	0
metabat-ERR1398081	out.4.fa.gto	66666.1	Poor	93.1	0	8.7
metabat-ERR1398081	out.20.fa.gto	66666.1	Poor	89.8	0	37.8
metabat-ERR1398081	out.9.fa.gto	66666.1	Poor	92.2	12.3	20.4
metabat-ERR1398081	out.12.fa.gto	66666.1	Poor	96.2	0	0
metabat-ERR1398081	out.5.fa.gto	66666.1	Good	86.8	0	58.9
metabat-ERR1398081	out.15.fa.gto	66666.1	Poor	93.6	0.4	13.1
metabat-ERR1398081	out.18.fa.gto	1485.44	Good	92.4	13.6	91.4
metabat-ERR1398081	out.1.fa.gto	66666.1	Good	90.7	0	74.2
metabat-ERR1398081	out.7.fa.gto	66666.1	Good	89.8	0	8.9
metabat-ERR1398081	out.11.fa.gto	66666.1	Good	88.5	0.2	51.5
metabat-ERR1398081	out.3.fa.gto	52225.1	Good	95.1	0	95.4
metabat-ERR1398081	out.13.fa.gto	1354.32	Poor	91.3	0	27.7
metabat-ERR1398081	out.14.fa.gto	838.151	Good	92.1	0	15
metabat-ERR1398081	out.17.fa.gto	74426.2	Poor	89.3	17.4	39.6
metabat-ERR1398081	out.6.fa.gto	66666.1	Good	84.4	26.2	65.2
metabat-ERR1398081	out.39.fa.gto	66666.1	Poor	86.9	0	50
metabat-ERR1398081	out.25.fa.gto	66666.1	Poor	94.1	0	23.1
metabat-ERR1398081	out.37.fa.gto	165179	Poor	88.4	0	18
metabat-ERR1398081	out.38.fa.gto	66666.1	Poor	94.5	0	11.5
metabat-ERR1398081	out.28.fa.gto	66666.1	Poor	91.7	0	17.4
metabat-ERR1398081	out.34.fa.gto	66666.1	Poor	93.3	0.2	23.2
metabat-ERR1398081	out.33.fa.gto	66666.1	Poor	95.3	0	0
metabat-ERR1398081	out.24.fa.gto	66666.1	Good	89.8	0	53.1
metabat-ERR1398081	out.26.fa.gto	66666.1	Good	89.9	0	73.5
metabat-ERR1398081	out.23.fa.gto	838.152	Good	89.2	0.2	26.5
metabat-ERR1398081	out.32.fa.gto	88432	Poor	83.3	2.5	31.9
metabat-ERR1398081	out.22.fa.gto	66666.1	Good	95.2	6.5	82.1
metabat-ERR1398081	out.35.fa.gto	66666.1	Good	84.6	7.5	70.8
metabat-ERR1398081	out.21.fa.gto	310297	Poor	92.8	8.6	92.6
metabat-ERR1398081	out.27.fa.gto	40545.1	Poor	87.4	2.9	42.2
metabat-ERR1398081	out.29.fa.gto	853.765	Poor	90	7.4	98.3
metabat-ERR1398081	out.30.fa.gto	907.163	Poor	96.7	0	91.4
metabat-ERR1398081	out.40.fa.gto	66666.1	Poor	96.4	0	0
metabat-ERR1398081	out.36.fa.gto	66666.1	Good	90.9	9.8	80.5
metabat-ERR1398081	out.31.fa.gto	570.182	Good	91.1	3.7	94.7
metabat-ERR1398081	out.41.fa.gto	66666.1	Poor	90.5	18.7	37.5
metabat-ERR1398081	out.44.fa.gto	850.177	Poor	89.7	3.8	38.3
metabat-ERR1398081	out.42.fa.gto	66666.1	Good	89.5	3	93.7
metabat-ERR1398081	out.43.fa.gto	66666.1	Good	89.8	0	61.4
metabat-ERR1398081	out.46.fa.gto	1304.16	Poor	88	9.7	43.7
metabat-ERR1398081	out.47.fa.gto	66666.1	Good	87.9	28.4	58.2
metabat-ERR1398081	out.45.fa.gto	360807	Poor	79.8	33.6	91.9
metabat-ERR1398081	out.16.fa.gto	66666.1	Good	87.9	10.9	70.2
metabat-ERR1398081	out.10.fa.gto	165179	Poor	84.5	36.6	87.8
metabat-ERR911992	out.1.fa.gto	66666.1	Good	89.5	0	41.3
metabat-ERR911992	out.18.fa.gto	66666.1	Good	92.8	0	17.6
metabat-ERR911992	out.20.fa.gto	66666.1	Good	93.9	0	10.4
metabat-ERR911992	out.2.fa.gto	1680.2	Poor	91.7	3	55
metabat-ERR911992	out.9.fa.gto	66666.1	Poor	90.2	8.4	32.1
metabat-ERR911992	out.12.fa.gto	66666.1	Poor	93.7	0	17.4
metabat-ERR911992	out.19.fa.gto	216851	Good	90.8	0	60.6
metabat-ERR911992	out.5.fa.gto	66666.1	Good	91.4	0.4	13.2
metabat-ERR911992	out.16.fa.gto	66666.1	Good	95.9	0	0
metabat-ERR911992	out.7.fa.gto	66666.1	Good	90.2	8.3	64.2
metabat-ERR911992	out.11.fa.gto	66666.1	Good	95.2	0	11.5
metabat-ERR911992	out.4.fa.gto	74426.2	Poor	95.8	0	100
metabat-ERR911992	out.6.fa.gto	1263.1	Good	89.3	7.5	91.6
metabat-ERR911992	out.14.fa.gto	66666.1	Good	85.4	6.5	40.8
metabat-ERR911992	out.3.fa.gto	239760	Good	95	0	97
metabat-ERR911992	out.10.fa.gto	1263.1	Good	88	31.7	46.3
metabat-ERR911992	out.15.fa.gto	1.89821e+06	Good	88	0.1	61.2
metabat-ERR911992	out.17.fa.gto	66666.1	Good	88.1	0	64.3
metabat-ERR911992	out.8.fa.gto	66666.1	Good	88.8	15.9	76.2
metabat-ERR911992	out.13.fa.gto	47678.1	Poor	89.9	9	87.4
metabat-ERR911992	out.22.fa.gto	207244	Good	90.3	0.1	30.4
metabat-ERR911992	out.39.fa.gto	66666.1	Poor	86.3	18.4	38.3
metabat-ERR911992	out.27.fa.gto	66666.1	Poor	95.3	55.3	11.6
metabat-ERR911992	out.38.fa.gto	1263.1	Good	91.7	0.1	68.8
metabat-ERR911992	out.32.fa.gto	66666.1	Good	92.4	0	32.7
metabat-ERR911992	out.40.fa.gto	165185	Good	94.1	0	92.6
metabat-ERR911992	out.28.fa.gto	66666.1	Good	92.3	0	21.6
metabat-ERR911992	out.21.fa.gto	116085	Good	87.7	13	98.4
metabat-ERR911992	out.26.fa.gto	66666.1	Good	91.4	0	90.8
metabat-ERR911992	out.35.fa.gto	66666.1	Good	91.2	0	9.1
metabat-ERR911992	out.23.fa.gto	1.94559e+06	Good	88.2	1.1	69.5
metabat-ERR911992	out.24.fa.gto	239760	Good	87.3	0.2	41.1
metabat-ERR911992	out.25.fa.gto	66666.1	Good	88.4	9.3	55.8
metabat-ERR911992	out.37.fa.gto	66666.1	Good	91.1	0	64.5
metabat-ERR911992	out.29.fa.gto	66666.1	Good	95.4	0	97.1
metabat-ERR911992	out.33.fa.gto	66666.1	Good	84	16.6	71.9
metabat-ERR911992	out.34.fa.gto	239935	Poor	89.3	0	34.5
metabat-ERR911992	out.30.fa.gto	1485.44	Good	93.4	0.2	92.2
metabat-ERR911992	out.36.fa.gto	66666.1	Good	96.7	0	100
metabat-ERR911992	out.31.fa.gto	66666.1	Good	92.3	13.2	100
metabat-ERR911992	out.58.fa.gto	66666.1	Poor	92.5	0	11.9
metabat-ERR911992	out.59.fa.gto	66666.1	Good	95	0	3.7
metabat-ERR911992	out.44.fa.gto	66666.1	Good	91	0	29.8
metabat-ERR911992	out.47.fa.gto	66666.1	Poor	96	0	4.4
metabat-ERR911992	out.41.fa.gto	459786	Good	91.8	0.2	84.2
metabat-ERR911992	out.43.fa.gto	66666.1	Good	86.8	0	60.7
metabat-ERR911992	out.46.fa.gto	66666.1	Good	89.7	0	33
metabat-ERR911992	out.49.fa.gto	66666.1	Good	92.2	0	26.1
metabat-ERR911992	out.55.fa.gto	66666.1	Poor	96.2	0	0
metabat-ERR911992	out.56.fa.gto	66666.1	Good	93.3	50	3.2
metabat-ERR911992	out.42.fa.gto	66666.1	Good	87.2	13.7	73.1
metabat-ERR911992	out.45.fa.gto	66666.1	Good	90.8	0	35.5
metabat-ERR911992	out.51.fa.gto	66666.1	Poor	93.7	0	8.6
metabat-ERR911992	out.53.fa.gto	1485.44	Good	89.4	0.2	38.7
metabat-ERR911992	out.57.fa.gto	66666.1	Good	96.2	0	0
metabat-ERR911992	out.48.fa.gto	66666.1	Poor	89.9	33.3	23.1
metabat-ERR911992	out.60.fa.gto	820.499	Poor	94.5	1.6	90.5
metabat-ERR911992	out.50.fa.gto	66666.1	Good	88.8	11.8	63.8
metabat-ERR911992	out.52.fa.gto	1485.44	Good	91.6	14.6	85
metabat-ERR911992	out.54.fa.gto	1.8982e+06	Good	91.5	7.7	92.2
metabat-ERR911992	out.62.fa.gto	66666.1	Good	95.5	0	5.7
metabat-ERR911992	out.63.fa.gto	66666.1	Good	93.1	0	26
metabat-ERR911992	out.64.fa.gto	66666.1	Poor	90	13.9	17.7
metabat-ERR911992	out.66.fa.gto	66666.1	Poor	89.7	0	34.8
metabat-ERR911992	out.72.fa.gto	66666.1	Poor	96.1	0	2.9
metabat-ERR911992	out.80.fa.gto	88432	Poor	92.7	7	99.1
metabat-ERR911992	out.71.fa.gto	66666.1	Good	92.8	0	30.9
metabat-ERR911992	out.78.fa.gto	66666.1	Good	93.2	0	11.6
metabat-ERR911992	out.74.fa.gto	66666.1	Good	89.8	0	44.4
metabat-ERR911992	out.73.fa.gto	66666.1	Poor	87.5	0.1	43.5
metabat-ERR911992	out.75.fa.gto	66666.1	Good	94.9	0	97.1
metabat-ERR911992	out.69.fa.gto	1.89821e+06	Good	94.5	0	85.6
metabat-ERR911992	out.67.fa.gto	66666.1	Good	85.7	0.1	49.3
metabat-ERR911992	out.76.fa.gto	1678.51	Good	90.9	0.1	25.1
metabat-ERR911992	out.79.fa.gto	66666.1	Good	90.4	0.2	43.9
metabat-ERR911992	out.61.fa.gto	765821	Good	74.5	56.1	100
metabat-ERR911992	out.70.fa.gto	66666.1	Good	90.7	0	67.9
metabat-ERR911992	out.77.fa.gto	172733	Good	89.7	8.5	83.8
metabat-ERR911992	out.68.fa.gto	239760	Good	96.3	0.1	97
metabat-ERR911992	out.65.fa.gto	66666.1	Poor	69	59.9	89.3
metabat-SRR5091568	out.13.fa.gto	363265	Good	89.7	3.5	79.3
metabat-SRR5091568	out.7.fa.gto	66666.1	Poor	96.3	0	0
metabat-SRR5091568	out.12.fa.gto	66666.1	Good	90.5	15.3	80.4
metabat-SRR5091568	out.3.fa.gto	66666.1	Good	87.8	8	67.1
metabat-SRR5091568	out.8.fa.gto	66666.1	Poor	93.1	0	18.3
metabat-SRR5091568	out.6.fa.gto	66666.1	Poor	87.1	26.7	31.9
metabat-SRR5091568	out.2.fa.gto	66666.1	Good	87.2	17.8	40.5
metabat-SRR5091568	out.11.fa.gto	66666.1	Poor	86.9	0	38.8
metabat-SRR5091568	out.4.fa.gto	239760	Poor	87.8	4.9	58.5
metabat-SRR5091568	out.9.fa.gto	66666.1	Good	90.8	19.9	81.2
metabat-SRR5091568	out.1.fa.gto	310297	Poor	93.2	3.4	81.9
metabat-SRR5091568	out.10.fa.gto	820.499	Poor	87.6	26.5	75.9
metabat-SRR5091568	out.5.fa.gto	821.395	Poor	72.7	53.4	91.9
metabat-SRR5091568	out.14.fa.gto	66666.1	Poor	87.1	0.1	45.1
metabat-SRR5091568	out.32.fa.gto	66666.1	Poor	93.5	0	6
metabat-SRR5091568	out.33.fa.gto	66666.1	Good	91.6	9.5	83.2
metabat-SRR5091568	out.24.fa.gto	66666.1	Poor	96.3	0	0
metabat-SRR5091568	out.23.fa.gto	66666.1	Poor	92.9	0	8.8
metabat-SRR5091568	out.15.fa.gto	66666.1	Good	89.9	5.4	76.3
metabat-SRR5091568	out.16.fa.gto	1730.69	Good	94.3	22.6	98.9
metabat-SRR5091568	out.17.fa.gto	33024.9	Good	90.3	7.7	90.6
metabat-SRR5091568	out.27.fa.gto	66666.1	Poor	90.1	0	17.5
metabat-SRR5091568	out.19.fa.gto	66666.1	Poor	77.6	12.1	20.7
metabat-SRR5091568	out.29.fa.gto	66666.1	Poor	88	8.2	32
metabat-SRR5091568	out.26.fa.gto	66666.1	Poor	84	11.8	33.6
metabat-SRR5091568	out.30.fa.gto	172733	Poor	86.7	21.4	54.4
metabat-SRR5091568	out.31.fa.gto	66666.1	Poor	89.4	0	26.4
metabat-SRR5091568	out.20.fa.gto	66666.1	Good	90.7	20.2	79.5
metabat-SRR5091568	out.18.fa.gto	841.28	Good	93.3	13.6	92.3
metabat-SRR5091568	out.21.fa.gto	66666.1	Good	91.1	8.2	80.8
metabat-SRR5091568	out.22.fa.gto	1485.44	Good	90	28.3	91.6
metabat-SRR5091568	out.28.fa.gto	1730.7	Good	91.6	8.7	77.6
metabat-SRR5091568	out.25.fa.gto	165179	Poor	93.9	3	93.9
metabat-SRR5091568	out.34.fa.gto	66666.1	Poor	86.6	13.8	35.9
metabat-SRR5091568	out.35.fa.gto	66666.1	Good	94.8	0	11.6
metabat-SRR5091568	out.37.fa.gto	66666.1	Poor	92.3	0	17.4
metabat-SRR5091568	out.36.fa.gto	33042.1	Good	91.6	13.8	92.5
metabat-SRR5091568	out.38.fa.gto	1263.1	Good	90.8	16.1	77.2
metabat-SRR341697	out.15.fa.gto	66666.1	Good	86.9	0	67
metabat-SRR341697	out.3.fa.gto	66666.1	Good	94.5	0	5.8
metabat-SRR341697	out.6.fa.gto	66666.1	Poor	95	0	11.6
metabat-SRR341697	out.1.fa.gto	66666.1	Poor	95.1	0	3.1
metabat-SRR341697	out.14.fa.gto	66666.1	Good	87.6	0	76.4
metabat-SRR341697	out.4.fa.gto	66666.1	Poor	94.8	0	5.7
metabat-SRR341697	out.5.fa.gto	577310	Good	88.1	0	25.7
metabat-SRR341697	out.8.fa.gto	66666.1	Good	93.6	0	8.7
metabat-SRR341697	out.9.fa.gto	66666.1	Good	94.4	0	0.2
metabat-SRR341697	out.11.fa.gto	66666.1	Good	94	0	14.5
metabat-SRR341697	out.12.fa.gto	66666.1	Poor	95.7	0	0.2
metabat-SRR341697	out.2.fa.gto	66666.1	Good	86.1	13	39.1
metabat-SRR341697	out.10.fa.gto	66666.1	Poor	95.7	0	0
metabat-SRR341697	out.7.fa.gto	853.765	Poor	90.9	0.2	23.5
metabat-SRR341697	out.13.fa.gto	66666.1	Good	93.6	0	14.5
metabat-SRR341697	out.17.fa.gto	66666.1	Good	95.1	0	5.9
metabat-SRR341697	out.21.fa.gto	66666.1	Good	95.6	0	5.8
metabat-SRR341697	out.19.fa.gto	46506.2	Poor	91.8	0	20.3
metabat-SRR341697	out.23.fa.gto	66666.1	Poor	94.5	0	8.7
metabat-SRR341697	out.26.fa.gto	66666.1	Poor	95.3	0	0
metabat-SRR341697	out.27.fa.gto	66666.1	Good	94.7	50.4	3
metabat-SRR341697	out.29.fa.gto	66666.1	Good	95.1	0	6
metabat-SRR341697	out.18.fa.gto	1730.71	Good	90.2	0	76.8
metabat-SRR341697	out.25.fa.gto	46503.2	Poor	94.1	0	14.3
metabat-SRR341697	out.22.fa.gto	823.343	Poor	91.6	0	26.1
metabat-SRR341697	out.28.fa.gto	66666.1	Good	93.8	0	6
metabat-SRR341697	out.20.fa.gto	1263.1	Good	88.1	16.4	77.1
metabat-SRR341697	out.24.fa.gto	821.395	Poor	89.1	0	56.1
metabat-SRR341697	out.16.fa.gto	66666.1	Good	90.9	3.2	85.1
metabat-ERR528311	out.6.fa.gto	310297	Poor	86.3	0	43.5
metabat-ERR528311	out.1.fa.gto	46506.2	Poor	90.3	4.1	68.6
metabat-ERR528311	out.4.fa.gto	66666.1	Good	89.9	5.2	80.4
metabat-ERR528311	out.2.fa.gto	820.499	Poor	90.4	4	70
metabat-ERR528311	out.5.fa.gto	841.29	Good	86.3	43	99.9
metabat-ERR528311	out.3.fa.gto	1485.45	Poor	73.4	46.4	90.3
metabat-ERR528311	out.9.fa.gto	66666.1	Poor	95.8	0	0.1
metabat-ERR528311	out.8.fa.gto	66666.1	Good	87.4	15.1	66.1
metabat-ERR528311	out.12.fa.gto	66666.1	Poor	96	0	2.9
metabat-ERR528311	out.11.fa.gto	66666.1	Good	91.6	0	17.5
metabat-ERR528311	out.14.fa.gto	66666.1	Poor	92.4	0	20.4
metabat-ERR528311	out.10.fa.gto	838.153	Good	88.8	0.4	39.7
metabat-ERR528311	out.22.fa.gto	66666.1	Poor	96.1	50	0
metabat-ERR528311	out.25.fa.gto	1263.11	Good	93.7	0	22.7
metabat-ERR528311	out.17.fa.gto	66666.1	Good	81.4	27.4	53.9
metabat-ERR528311	out.24.fa.gto	66666.1	Good	90.5	0	37.8
metabat-ERR528311	out.13.fa.gto	66666.1	Good	88.8	14.4	67.9
metabat-ERR528311	out.20.fa.gto	66666.1	Good	88.6	13.1	58.1
metabat-ERR528311	out.23.fa.gto	66666.1	Good	91.2	0	73.9
metabat-ERR528311	out.18.fa.gto	66666.1	Good	88.7	3.7	76.5
metabat-ERR528311	out.21.fa.gto	853.765	Poor	90.6	9.3	77.3
metabat-ERR528311	out.19.fa.gto	239760	Good	97.9	0	94.2
metabat-ERR528311	out.7.fa.gto	66666.1	Good	90.3	8.9	88.8
metabat-ERR528311	out.15.fa.gto	821.395	Poor	93.8	0.1	90.5
metabat-ERR528311	out.16.fa.gto	66666.1	Good	94.3	0	97.1
metabat-SRR1621000	out.1.fa.gto	1747.94	Good	97.1	2.1	100
metabat-SRR5127609	out.18.fa.gto	66666.1	Poor	89.3	7.1	37.6
metabat-SRR5127609	out.3.fa.gto	66666.1	Poor	96.2	0	0
metabat-SRR5127609	out.1.fa.gto	66666.1	Poor	88.8	0	30.9
metabat-SRR5127609	out.9.fa.gto	66666.1	Poor	92.9	0	5.8
metabat-SRR5127609	out.10.fa.gto	66666.1	Poor	96.2	0	0
metabat-SRR5127609	out.2.fa.gto	66666.1	Good	89.4	0.1	62.1
metabat-SRR5127609	out.19.fa.gto	853.765	Poor	89.7	28.5	90.8
metabat-SRR5127609	out.20.fa.gto	1730.72	Good	95.3	12.7	99
metabat-SRR5127609	out.5.fa.gto	66666.1	Poor	90.3	0	40.5
metabat-SRR5127609	out.7.fa.gto	1263.11	Poor	86.9	9.9	68
metabat-SRR5127609	out.12.fa.gto	84111.1	Good	93.6	0.2	95
metabat-SRR5127609	out.16.fa.gto	1.94559e+06	Good	93.3	0	92.3
metabat-SRR5127609	out.14.fa.gto	1263.11	Good	91.4	0.3	92.3
metabat-SRR5127609	out.17.fa.gto	66666.1	Good	92	6.2	86.7
metabat-SRR5127609	out.8.fa.gto	239935	Poor	95.3	5.1	93.1
metabat-SRR5127609	out.11.fa.gto	1.89821e+06	Good	90.9	8.8	76.7
metabat-SRR5127609	out.13.fa.gto	66666.1	Poor	85	20.3	65.2
metabat-SRR5127609	out.6.fa.gto	841.3	Good	79.8	38.1	98.6
metabat-SRR5127609	out.15.fa.gto	820.499	Poor	94.4	3.1	90.6
metabat-SRR5127609	out.4.fa.gto	2.0268e+06	Good	74.6	48.1	96.7
metabat-SRR5127609	out.24.fa.gto	66666.1	Poor	91.1	6.7	40.8
metabat-SRR5127609	out.23.fa.gto	66666.1	Poor	90.4	4.8	58
metabat-SRR5127609	out.25.fa.gto	66666.1	Poor	93.9	19.6	11.7
metabat-SRR5127609	out.22.fa.gto	66666.1	Good	88.6	21.7	72.8
metabat-SRR5127609	out.32.fa.gto	66666.1	Poor	92.2	0	20.3
metabat-SRR5127609	out.29.fa.gto	66666.1	Good	91.6	0	12
metabat-SRR5127609	out.31.fa.gto	66666.1	Poor	90.3	0	22.1
metabat-SRR5127609	out.34.fa.gto	66666.1	Good	94.5	0	20.2
metabat-SRR5127609	out.33.fa.gto	66666.1	Poor	92	0	8.8
metabat-SRR5127609	out.26.fa.gto	66666.1	Good	82.8	31.3	57
metabat-SRR5127609	out.27.fa.gto	1263.11	Good	93.5	7	99.2
metabat-SRR5127609	out.30.fa.gto	1485.45	Poor	88	14	45.1
metabat-SRR5127609	out.28.fa.gto	1680.2	Poor	96.3	3.7	88
metabat-SRR5127609	out.21.fa.gto	66666.1	Poor	93.3	18	13.1
metabat-ERR912124	out.2.fa.gto	66666.1	Good	96.2	50	2.9
metabat-ERR912124	out.3.fa.gto	66666.1	Poor	84.5	25	51.7
metabat-ERR912124	out.7.fa.gto	66666.1	Poor	93.3	0.8	6
metabat-ERR912124	out.8.fa.gto	66666.1	Poor	87.2	0	49.8
metabat-ERR912124	out.4.fa.gto	172733	Good	92.1	0.4	92.2
metabat-ERR912124	out.6.fa.gto	1485.45	Good	90.5	0.1	69.5
metabat-ERR912124	out.5.fa.gto	74426.2	Poor	94.7	0	99.8
metabat-ERR912124	out.1.fa.gto	872.46	Poor	85.8	11.6	57.5
metabat-ERR912124	out.28.fa.gto	239760	Good	95.3	0	94
metabat-ERR912124	out.15.fa.gto	66666.1	Good	96.2	0	0
metabat-ERR912124	out.12.fa.gto	207244	Good	91.4	19.1	92
metabat-ERR912124	out.23.fa.gto	66666.1	Good	93.2	2.9	94.8
metabat-ERR912124	out.11.fa.gto	1681.94	Poor	91.6	14.4	94.7
metabat-ERR912124	out.17.fa.gto	2173.81	Poor	99.4	0	100
metabat-ERR912124	out.20.fa.gto	1506.47	Good	93.9	0	100
metabat-ERR912124	out.14.fa.gto	1678.51	Good	93.4	16.9	88.7
metabat-ERR912124	out.16.fa.gto	66666.1	Poor	82	32.7	47.6
metabat-ERR912124	out.13.fa.gto	310297	Poor	89.5	6.9	80.4
metabat-ERR912124	out.19.fa.gto	1485.45	Good	94.2	6.8	99.9
metabat-ERR912124	out.18.fa.gto	33042.1	Good	92.5	6.9	99.6
metabat-ERR912124	out.21.fa.gto	66666.1	Good	90.5	13.9	80.8
metabat-ERR912124	out.10.fa.gto	821.395	Poor	92.3	9.5	81.9
metabat-ERR912124	out.27.fa.gto	239760	Good	94.9	2.9	97.1
metabat-ERR912124	out.22.fa.gto	28118.2	Poor	96.9	0	95.3
metabat-ERR912124	out.26.fa.gto	66666.1	Good	85.1	31	94
metabat-ERR912124	out.25.fa.gto	562.618	Poor	95.3	0.2	99.6
metabat-ERR912124	out.24.fa.gto	823.343	Poor	94.1	0	100
metabat-ERR912124	out.9.fa.gto	66666.1	Good	95.6	0	94.2
metabat-ERR912124	out.31.fa.gto	66666.1	Poor	92.2	20	11.6
metabat-ERR912124	out.48.fa.gto	66666.1	Poor	96.1	0	2.9
metabat-ERR912124	out.39.fa.gto	66666.1	Good	93	0	6
metabat-ERR912124	out.45.fa.gto	66666.1	Poor	95.5	0	8.8
metabat-ERR912124	out.46.fa.gto	66666.1	Poor	93.8	0	6
metabat-ERR912124	out.32.fa.gto	1.94559e+06	Good	93.3	7.9	85.2
metabat-ERR912124	out.37.fa.gto	66666.1	Good	95.1	0	2.9
metabat-ERR912124	out.41.fa.gto	66666.1	Poor	95.6	0	3
metabat-ERR912124	out.35.fa.gto	1263.11	Good	89	0	17.3
metabat-ERR912124	out.47.fa.gto	66666.1	Good	92.8	0	11.8
metabat-ERR912124	out.30.fa.gto	239760	Good	96.9	2.8	100
metabat-ERR912124	out.42.fa.gto	66666.1	Good	94.3	5.5	99.9
metabat-ERR912124	out.44.fa.gto	66666.1	Good	92.2	5.4	99.8
metabat-ERR912124	out.36.fa.gto	239760	Good	96.7	5.8	94.2
metabat-ERR912124	out.38.fa.gto	841.31	Good	95.4	6.9	100
metabat-ERR912124	out.40.fa.gto	239760	Good	91.7	9.4	84.8
metabat-ERR912124	out.34.fa.gto	172733	Good	76.9	47.6	85.4
metabat-ERR912124	out.33.fa.gto	47678.1	Poor	94.2	0.1	81.9
metabat-ERR912124	out.43.fa.gto	310297	Poor	96.8	0	97.1
metabat-ERR912124	out.29.fa.gto	239935	Poor	98.4	0	100
metabat-ERR912124	out.50.fa.gto	66666.1	Good	92.6	0	23.5
metabat-ERR912124	out.52.fa.gto	66666.1	Good	96.4	0	0
metabat-ERR912124	out.51.fa.gto	66666.1	Good	92.4	0.3	19
metabat-ERR912124	out.53.fa.gto	66666.1	Poor	96.2	0	0.7
metabat-ERR912124	out.57.fa.gto	66666.1	Poor	89.9	12.9	38.8
metabat-ERR912124	out.63.fa.gto	66666.1	Poor	92	6.7	40.4
metabat-ERR912124	out.65.fa.gto	66666.1	Poor	96.4	0	0
metabat-ERR912124	out.68.fa.gto	216851	Good	91.4	0.1	99.6
metabat-ERR912124	out.55.fa.gto	66666.1	Poor	89.8	4.8	59.5
metabat-ERR912124	out.58.fa.gto	66666.1	Good	93.8	0	5.9
metabat-ERR912124	out.59.fa.gto	66666.1	Good	93.1	3.2	86.9
metabat-ERR912124	out.62.fa.gto	66666.1	Poor	88.7	21.4	21
metabat-ERR912124	out.66.fa.gto	66666.1	Good	90.8	0	41.5
metabat-ERR912124	out.64.fa.gto	66666.1	Poor	93.6	0	3.1
metabat-ERR912124	out.60.fa.gto	28111.4	Poor	88.3	0	54
metabat-ERR912124	out.61.fa.gto	66666.1	Good	86.7	5.8	47.1
metabat-ERR912124	out.56.fa.gto	66666.1	Good	96.6	5.7	94.3
metabat-ERR912124	out.49.fa.gto	66666.1	Poor	95.4	0	5.8
metabat-ERR912124	out.67.fa.gto	66666.1	Good	90.4	0	79.3
metabat-ERR912124	out.54.fa.gto	46503.2	Poor	92.5	2.4	95.2
metabat-ERR912124	out.72.fa.gto	66666.1	Good	94.5	3.1	90.2
metabat-ERR912124	out.74.fa.gto	1680.2	Poor	91.3	2.5	68.8
metabat-ERR912124	out.71.fa.gto	1.89821e+06	Good	91.5	7.9	84.3
metabat-ERR912124	out.73.fa.gto	820.499	Poor	91.4	0	78.8
metabat-ERR912124	out.70.fa.gto	28116.1	Poor	79.8	29.2	81.5
metabat-ERR912124	out.69.fa.gto	66666.1	Good	74.5	49.2	85.9

## Sheet: PATRIC binning
Sample	Bin	Genome ID	Quality	Fine consistency	Contamination	Completeness
ERR1136887	bin1.gto	371601	Poor	91.5	17.5	98.1
ERR1136887	bin10.gto	745368	Good	92.5	10.3	97.2
ERR1136887	bin11.gto	1.26304e+06	Good	88.6	20.2	85.9
ERR1136887	bin12.gto	2.29291e+06	Good	95.2	6	100
ERR1136887	bin13.gto	1.26289e+06	Good	96.5	3.8	100
ERR1136887	bin14.gto	411474	Good	93.3	6.7	99.3
ERR1136887	bin15.gto	2.29319e+06	Good	95.3	2.9	99.3
ERR1136887	bin16.gto	1.26308e+06	Good	95.3	2.6	97.4
ERR1136887	bin17.gto	657322	Good	96.5	6.4	100
ERR1136887	bin18.gto	28026.7	Poor	98.4	3.4	99.7
ERR1136887	bin19.gto	1.6375e+06	Good	95.3	4.3	100
ERR1136887	bin2.gto	853.666	Good	88.5	31.5	99.3
ERR1136887	bin20.gto	1.85238e+06	Good	90	17.2	87.8
ERR1136887	bin21.gto	1.29892e+06	Good	96.8	9.4	99.9
ERR1136887	bin22.gto	1.20754e+06	Good	96	9.9	98.3
ERR1136887	bin3.gto	821.3	Poor	96.9	4.9	100
ERR1136887	bin4.gto	649756	Poor	82.3	32.9	99.3
ERR1136887	bin5.gto	40520.2	Poor	86.8	19.1	95
ERR1136887	bin6.gto	457393	Good	96.5	2.3	93.9
ERR1136887	bin7.gto	2.29316e+06	Good	95.5	4.7	96.7
ERR1136887	bin8.gto	536231	Good	96.4	8.5	98
ERR1136887	bin9.gto	2.29296e+06	Good	95.1	6.2	99.3
ERR1398081	bin1.gto	853.665	Poor	75.5	53.9	99.3
ERR1398081	bin10.gto	165179	Poor	91.7	10.8	93.1
ERR1398081	bin11.gto	142586	Good	98.4	4.7	100
ERR1398081	bin12.gto	2.29304e+06	Good	94.1	3.3	100
ERR1398081	bin13.gto	1.26293e+06	Good	97.3	0	100
ERR1398081	bin14.gto	172733	Good	90.2	21.3	95.4
ERR1398081	bin15.gto	39485.1	Poor	93.9	15.5	97.4
ERR1398081	bin16.gto	742823	Poor	93.1	13.4	86.6
ERR1398081	bin17.gto	52226.9	Good	98.6	0	100
ERR1398081	bin18.gto	1.20079e+06	Good	94.1	14.6	98.1
ERR1398081	bin19.gto	1.94559e+06	Good	93.4	8.5	96.4
ERR1398081	bin2.gto	310298	Poor	92.4	13.6	96.2
ERR1398081	bin20.gto	626941	Good	93.7	9.5	99.3
ERR1398081	bin21.gto	1.28559e+06	Good	96.7	0.9	99.1
ERR1398081	bin22.gto	1.80776e+06	Good	95.3	5.6	97.4
ERR1398081	bin23.gto	2.29201e+06	Poor	83.8	28.9	80
ERR1398081	bin24.gto	2.29232e+06	Poor	92.2	11	91.6
ERR1398081	bin3.gto	573.251	Good	93.3	4.9	99.4
ERR1398081	bin4.gto	360808	Poor	92.9	14.7	97.2
ERR1398081	bin5.gto	410072	Poor	92.2	14.9	96.7
ERR1398081	bin6.gto	2.30524e+06	Good	95.2	6.2	99.7
ERR1398081	bin7.gto	2.29205e+06	Good	96	5.7	95.2
ERR1398081	bin8.gto	2.29313e+06	Good	92.3	1.7	82.5
ERR1398081	bin9.gto	2.02253e+06	Good	96.2	6.2	97.4
ERR260232	bin1.gto	2.04904e+06	Good	88.9	20.7	100
ERR260232	bin2.gto	33043.1	Good	89.7	14.7	100
ERR260232	bin3.gto	1.94723e+06	Good	95.6	6.7	100
ERR260232	bin4.gto	2.29316e+06	Good	94.2	5	99.3
ERR260232	bin5.gto	45851.7	Good	98.6	5.6	99.3
ERR260232	bin6.gto	41978.4	Good	97.9	5.6	100
ERR260232	bin7.gto	1.89821e+06	Good	91.2	18.1	96.1
ERR260232	bin8.gto	1.2628e+06	Good	87	36.9	94.4
ERR321564	bin1.gto	1.8982e+06	Poor	71.5	55	96.1
ERR321564	bin10.gto	457391	Good	96.7	4.6	92.3
ERR321564	bin11.gto	820.423	Good	97.3	6	100
ERR321564	bin12.gto	2.29305e+06	Good	92.6	10	100
ERR321564	bin13.gto	745368	Good	92	7.4	97.1
ERR321564	bin14.gto	214856	Good	92.3	15.6	94.6
ERR321564	bin15.gto	762969	Good	95.7	2.5	100
ERR321564	bin16.gto	1.26288e+06	Poor	92.8	9.8	99
ERR321564	bin17.gto	626939	Poor	79	36.1	99.3
ERR321564	bin18.gto	1.89703e+06	Good	93.3	9.3	96.7
ERR321564	bin19.gto	310298	Good	97	6.6	99.7
ERR321564	bin2.gto	853.666	Poor	75.4	53.2	99.3
ERR321564	bin20.gto	1.89821e+06	Good	96.2	6.7	99.3
ERR321564	bin21.gto	2.02253e+06	Good	92.2	9.5	87.2
ERR321564	bin22.gto	2.02423e+06	Good	96.4	3.1	96.2
ERR321564	bin23.gto	717959	Good	85.8	26.6	88.4
ERR321564	bin24.gto	1.26278e+06	Good	92.7	3.3	98.9
ERR321564	bin25.gto	142586	Good	88.2	27	88.2
ERR321564	bin26.gto	1.26304e+06	Good	97.6	6.6	99.4
ERR321564	bin27.gto	1.89701e+06	Good	92.1	11.2	90.1
ERR321564	bin28.gto	742821	Good	95.7	5.6	92.6
ERR321564	bin29.gto	159272	Poor	90.5	18.7	85.3
ERR321564	bin3.gto	28116.9	Poor	90.9	12.5	90.1
ERR321564	bin30.gto	1.11806e+06	Good	96.5	4.9	98.7
ERR321564	bin31.gto	1.67661e+06	Good	94	4	91.7
ERR321564	bin32.gto	59823.5	Good	94.5	5.1	94.9
ERR321564	bin33.gto	445970	Good	97.8	6	100
ERR321564	bin34.gto	172733	Good	93.2	11.4	94.8
ERR321564	bin35.gto	2.04902e+06	Good	95.9	0.7	97.1
ERR321564	bin36.gto	1.87244e+06	Good	93	6.5	89.1
ERR321564	bin37.gto	1.89701e+06	Poor	85	40.2	83.7
ERR321564	bin38.gto	2.05349e+06	Good	94	3.4	97.7
ERR321564	bin39.gto	1.2628e+06	Good	92.8	10.3	93.9
ERR321564	bin4.gto	1.89821e+06	Poor	71.2	66.2	99.3
ERR321564	bin5.gto	418240	Good	93.1	10.4	100
ERR321564	bin6.gto	1.2631e+06	Good	93.6	15.9	97.4
ERR321564	bin7.gto	823.294	Good	93.1	1.7	100
ERR321564	bin8.gto	1.94559e+06	Poor	75.5	53.9	97.4
ERR321564	bin9.gto	2.29297e+06	Good	91.9	16.3	99.3
ERR525795	bin1.gto	410072	Good	92.7	11.3	100
ERR525795	bin10.gto	1680.17	Poor	89.2	28.2	99.7
ERR525795	bin11.gto	820.424	Good	96.5	4.3	100
ERR525795	bin12.gto	165186	Poor	92.4	11	98.7
ERR525795	bin13.gto	1.95309e+06	Poor	77.4	39.7	89
ERR525795	bin14.gto	214856	Poor	83.4	33.4	88.5
ERR525795	bin15.gto	1.40843e+06	Poor	81	31	88.4
ERR525795	bin16.gto	1.87244e+06	Good	93.3	9.6	100
ERR525795	bin17.gto	592028	Good	97.7	4.5	100
ERR525795	bin18.gto	1.89821e+06	Good	87.5	18.1	75.5
ERR525795	bin2.gto	28116.9	Poor	97	7.9	97.4
ERR525795	bin3.gto	818.789	Good	89.3	7.6	70
ERR525795	bin4.gto	2.04904e+06	Good	93.8	3.8	100
ERR525795	bin5.gto	2.29288e+06	Good	93.3	13.3	100
ERR525795	bin6.gto	823.294	Good	97.7	0.9	100
ERR525795	bin7.gto	821.3	Good	97.8	3.7	100
ERR525795	bin8.gto	853.666	Poor	92.5	15.2	98.7
ERR525795	bin9.gto	39488.1	Good	93.8	9	98.7
ERR526044	bin1.gto	418240	Good	93.1	10.5	100
ERR526044	bin10.gto	1.26304e+06	Good	97.6	3.7	100
ERR526044	bin11.gto	2.29223e+06	Good	93.6	5.2	100
ERR526044	bin2.gto	28116.9	Good	95.6	8	95.9
ERR526044	bin3.gto	821.3	Poor	98.6	3.7	100
ERR526044	bin4.gto	2.29295e+06	Good	98	0	97.4
ERR526044	bin5.gto	997873	Poor	83.8	28.5	72.4
ERR526044	bin6.gto	876091	Good	91.6	13.6	98
ERR526044	bin7.gto	28111.3	Good	98.7	2.6	97.4
ERR526044	bin8.gto	28026.7	Poor	93.3	20.4	100
ERR526044	bin9.gto	2.08658e+06	Good	94.2	9.5	99.3
ERR527062	bin1.gto	997888	Good	89.1	22.1	94.2
ERR527062	bin10.gto	1.8982e+06	Good	93.6	9.6	98.7
ERR527062	bin11.gto	2.29317e+06	Good	94.8	5	99.3
ERR527062	bin12.gto	445970	Good
ERR527062	bin13.gto	2.29235e+06	Good	97.3	5.8	100
ERR527062	bin14.gto	1.897e+06	Good	97.4	4.4	100
ERR527062	bin15.gto	2.29208e+06	Good	87.1	27	89
ERR527062	bin2.gto	853.667	Poor	73.6	56.8	99.3
ERR527062	bin3.gto	291645	Good	91.9	16	94.4
ERR527062	bin4.gto	457393	Good	95.6	4.3	100
ERR527062	bin5.gto	1.89702e+06	Good	87.1	25.8	100
ERR527062	bin6.gto	821.3	Good	99.1	1.3	100
ERR527062	bin7.gto	310298	Good	98.3	1.3	100
ERR527062	bin8.gto	39485.1	Good	96.5	6.5	100
ERR527062	bin9.gto	142586	Poor	81.4	46.7	85.6
ERR528311	bin1.gto	28116.9	Poor	88.1	19.8	92.9
ERR528311	bin10.gto	445970	Good	96.5	6.1	98.7
ERR528311	bin11.gto	46506.1	Good	91.6	13	86.4
ERR528311	bin12.gto	28052.1	Good	93.4	6	97
ERR528311	bin13.gto	2.08658e+06	Good	92.8	7.4	98.7
ERR528311	bin14.gto	1.89821e+06	Good	92.8	9.4	96.7
ERR528311	bin2.gto	165179	Poor	93.9	11.2	100
ERR528311	bin3.gto	821.3	Poor	93.9	6.5	98.4
ERR528311	bin4.gto	457393	Good	89.7	17.1	86.9
ERR528311	bin5.gto	718252	Good	90.6	24.8	99.3
ERR528311	bin6.gto	360808	Poor	93.9	6.8	100
ERR528311	bin7.gto	2.04904e+06	Good	90.6	16.5	100
ERR528311	bin8.gto	39485.1	Good	94.8	12.7	99.3
ERR528311	bin9.gto	310298	Poor	94.3	7	97.6
ERR911992	bin1.gto	1.89821e+06	Poor	65.1	77.4	100
ERR911992	bin10.gto	2.29297e+06	Good	96.2	5.3	99.3
ERR911992	bin11.gto	649756	Good	96.2	3.8	100
ERR911992	bin12.gto	88431.7	Good	93.9	11.5	98.7
ERR911992	bin13.gto	1.22632e+06	Good	96.5	3.8	100
ERR911992	bin14.gto	1.63751e+06	Good	97.3	2.5	100
ERR911992	bin15.gto	1.26308e+06	Good	93.3	7	98
ERR911992	bin16.gto	1.26307e+06	Good	95.5	9.2	100
ERR911992	bin17.gto	165185	Poor	82.9	34.9	97.7
ERR911992	bin18.gto	657322	Good	97.3	8.1	100
ERR911992	bin19.gto	1.21181e+06	Good	94.5	6.6	100
ERR911992	bin2.gto	165186	Poor	72.7	52.1	98.6
ERR911992	bin20.gto	239935	Good	98.7	1.8	100
ERR911992	bin21.gto	29363.5	Poor	94.4	0	94.4
ERR911992	bin22.gto	1.29892e+06	Good	97.9	7.8	100
ERR911992	bin23.gto	742723	Good	95	7.2	100
ERR911992	bin24.gto	1680.17	Good	96.5	7.3	96.6
ERR911992	bin25.gto	1.26288e+06	Good	97	0	99.1
ERR911992	bin26.gto	592028	Good	99	0.9	100
ERR911992	bin27.gto	172733	Poor	89.4	10.3	31.4
ERR911992	bin3.gto	47678.6	Poor	92.5	19.1	97.2
ERR911992	bin4.gto	820.424	Good	95.3	5.7	100
ERR911992	bin5.gto	39491.2	Good	94.2	13.1	100
ERR911992	bin6.gto	214856	Poor	80	40.9	100
ERR911992	bin7.gto	1.89821e+06	Poor	74.5	49.8	99.3
ERR911992	bin8.gto	2.29319e+06	Good	91.1	16.9	97.5
ERR911992	bin9.gto	1.94559e+06	Good	85.2	37.7	97.4
ERR912091	bin1.gto	997885	Poor	94	8.9	92
ERR912091	bin10.gto	457393	Good	95.4	8.6	98.7
ERR912091	bin11.gto	997878	Good	93.1	10	98.7
ERR912091	bin12.gto	626929	Poor	88.8	28.8	79.1
ERR912091	bin13.gto	1.26288e+06	Good	93.3	15	100
ERR912091	bin14.gto	2.29291e+06	Good	96.7	9.7	98.7
ERR912091	bin15.gto	1.89701e+06	Good	93.3	9.4	96.1
ERR912091	bin16.gto	1.16072e+06	Good	92.2	8.7	99.3
ERR912091	bin17.gto	1.94651e+06	Good	92.7	12.6	94.8
ERR912091	bin18.gto	2.10969e+06	Good	94.8	6.9	96.4
ERR912091	bin19.gto	1.26304e+06	Good	97.1	3.7	100
ERR912091	bin2.gto	823.294	Poor	91.6	12.2	100
ERR912091	bin20.gto	74426.1	Good	92.9	11.7	100
ERR912091	bin21.gto	742727	Good	97.6	1.3	100
ERR912091	bin22.gto	1.89821e+06	Good	93.9	7.7	97.4
ERR912091	bin23.gto	1.21181e+06	Good	94.4	10.9	100
ERR912091	bin24.gto	239935	Good	98.4	4.2	100
ERR912091	bin25.gto	1.26278e+06	Good	93.6	3.3	98.9
ERR912091	bin26.gto	1.11806e+06	Good	94.6	9.3	99.7
ERR912091	bin27.gto	1.26269e+06	Good	95	9.3	99.7
ERR912091	bin28.gto	1.94642e+06	Good	96.4	5.4	100
ERR912091	bin29.gto	1.95297e+06	Good	94.2	2.9	97.3
ERR912091	bin3.gto	1.89821e+06	Poor	75.7	52.9	99.3
ERR912091	bin30.gto	1.87244e+06	Good	97.5	2.8	100
ERR912091	bin31.gto	1506.36	Good	94.3	10.9	100
ERR912091	bin32.gto	1304.96	Good	92.6	17.2	96
ERR912091	bin33.gto	1.89698e+06	Good	91.5	18.2	100
ERR912091	bin34.gto	1308.91	Good	88.4	21.1	83.7
ERR912091	bin4.gto	142586	Good	96.2	7.3	100
ERR912091	bin5.gto	745368	Good	92.5	10.3	99.3
ERR912091	bin6.gto	818.792	Good	96.8	4.5	95.5
ERR912091	bin7.gto	1.8982e+06	Good	91.6	14.5	100
ERR912091	bin8.gto	39488.1	Good	90	17.1	98.7
ERR912091	bin9.gto	33043.1	Good	94	11.6	100
ERR912124	bin1.gto	997885	Poor	81.8	33	79.5
ERR912124	bin10.gto	47678.6	Good	97.6	0.6	96.7
ERR912124	bin11.gto	823.294	Good	95.7	1.7	100
ERR912124	bin12.gto	457393	Good	93.7	10	97.7
ERR912124	bin13.gto	1.89702e+06	Good	94.9	8.4	100
ERR912124	bin14.gto	310298	Good	97.6	4.4	100
ERR912124	bin15.gto	46503.1	Good	97.5	2.5	100
ERR912124	bin16.gto	1.26292e+06	Good	97.3	5.5	98.7
ERR912124	bin17.gto	28111.3	Good	93.1	5.7	84.8
ERR912124	bin18.gto	239935	Poor	82.2	26.4	100
ERR912124	bin19.gto	1.26274e+06	Good	97	4	92.4
ERR912124	bin2.gto	59620.1	Poor	89.7	19.8	98.9
ERR912124	bin20.gto	1.26304e+06	Good	94.6	9.7	95.5
ERR912124	bin21.gto	1.29892e+06	Good	90.8	20.4	98.5
ERR912124	bin22.gto	2.29291e+06	Good	97.8	3.7	100
ERR912124	bin23.gto	717959	Good	97.6	7.2	98.7
ERR912124	bin24.gto	1.94651e+06	Good	96.1	4.5	98
ERR912124	bin25.gto	1.11806e+06	Good	96.5	4.9	100
ERR912124	bin26.gto	1.12092e+06	Good	88.8	18.3	99.3
ERR912124	bin27.gto	2.29232e+06	Good	94.2	4.5	100
ERR912124	bin28.gto	1680.17	Poor	95	15.1	100
ERR912124	bin29.gto	2.29219e+06	Good	93.9	12.1	100
ERR912124	bin3.gto	1.94559e+06	Poor	74.3	54.1	97.4
ERR912124	bin30.gto	1.89702e+06	Good	98.1	5.9	99.3
ERR912124	bin31.gto	445970	Good	96.3	7.1	100
ERR912124	bin32.gto	1.26278e+06	Good	94.5	5.4	97.8
ERR912124	bin33.gto	2.04494e+06	Good	91.4	11.3	94.1
ERR912124	bin34.gto	1506.36	Good	95.6	2.2	100
ERR912124	bin35.gto	172733	Good	93.7	7.5	90.1
ERR912124	bin36.gto	911118	Good	99.4	2.4	100
ERR912124	bin37.gto	1.26282e+06	Good	93.9	4.3	100
ERR912124	bin38.gto	1.26279e+06	Good	93.1	9.2	98.9
ERR912124	bin4.gto	1.89821e+06	Poor	73.8	48.8	100
ERR912124	bin5.gto	853.666	Good	85.9	29.6	97.9
ERR912124	bin6.gto	2.04902e+06	Good	91.6	17.3	100
ERR912124	bin7.gto	28118.1	Good	94	7.3	100
ERR912124	bin8.gto	821.299	Poor	97.1	0	90.1
ERR912124	bin9.gto	657317	Good	98.5	3.2	100
SRR060006	bin1.gto	28116.9	Poor	93.7	9.9	95.7
SRR060006	bin10.gto	592028	Good	98.1	0.9	100
SRR060006	bin2.gto	818.79	Poor	91.1	20	89.5
SRR060006	bin3.gto	1.33927e+06	Good	94.9	5.6	86.8
SRR060006	bin4.gto	457391	Good	97.9	4.5	100
SRR060006	bin5.gto	360808	Poor	94.5	8.4	97.4
SRR060006	bin6.gto	1.26308e+06	Good	97	3.6	100
SRR060006	bin7.gto	28052.1	Good	95.5	8.4	98
SRR060006	bin8.gto	1.20355e+06	Good	97.3	8.4	92.7
SRR060006	bin9.gto	1.12092e+06	Good	94.6	8.4	99.3
SRR1621000	bin1.gto	765067	Good	95.9	5.4	100
SRR1950750	bin1.gto	1.88162e+06	Good	96.5	2.6	100
SRR1950750	bin2.gto	1.73493e+06	Good	97.5	5	100
SRR1950750	bin3.gto	1.94646e+06	Good	95.6	7.4	100
SRR1950750	bin4.gto	1.5281e+06	Good	92.5	7.2	87.6
SRR1950766	bin1.gto	1.73493e+06	Good	95	7.5	100
SRR341647	bin1.gto	165179	Good	93.6	15.7	100
SRR341647	bin2.gto	2.29303e+06	Poor	80.6	40.8	100
SRR341647	bin3.gto	2.293e+06	Good	85.7	25	100
SRR341647	bin4.gto	1.89821e+06	Poor	78.1	62.1	87.6
SRR341697	bin1.gto	1.26305e+06	Poor	64.4	73	89.7
SRR341697	bin2.gto	2.29303e+06	Good	88.2	26.8	100
SRR341697	bin3.gto	1.33935e+06	Poor	96.2	11.4	100
SRR341697	bin4.gto	823.294	Good	94.2	5	100
SRR341697	bin5.gto	2.29207e+06	Good	91.1	13.8	100
SRR341697	bin6.gto	46503.1	Good	95.3	3.4	100
SRR341697	bin7.gto	853.667	Good	91.2	17.8	99.3
SRR341697	bin8.gto	41978.4	Good	92.8	10.3	90.8
SRR341697	bin9.gto	1.26289e+06	Good	94.5	11	100
SRR413750	bin1.gto	2.10969e+06	Poor	68.6	58	100
SRR413750	bin10.gto	28111.3	Poor	79.1	44	84.8
SRR413750	bin11.gto	745368	Good	91.8	16.1	96.7
SRR413750	bin12.gto	445970	Good	96.7	5.1	98.7
SRR413750	bin13.gto	1.89821e+06	Good	91.3	10.7	98.4
SRR413750	bin14.gto	1.26277e+06	Good	94.3	1.1	100
SRR413750	bin15.gto	1.89699e+06	Good	93.9	1.2	94.4
SRR413750	bin16.gto	1.26291e+06	Good	94.5	1.3	98.7
SRR413750	bin17.gto	239935	Good	97.4	3	100
SRR413750	bin18.gto	1506.36	Good	93.5	5.3	100
SRR413750	bin19.gto	1.26279e+06	Good	87.5	36.2	100
SRR413750	bin2.gto	821.299	Good	94	8.8	100
SRR413750	bin20.gto	1.26281e+06	Good	93.9	7.4	96.7
SRR413750	bin21.gto	1.26284e+06	Good	93.9	0	22.5
SRR413750	bin3.gto	28116.9	Good	95.6	2	92.9
SRR413750	bin4.gto	562.436	Good	93.2	5.5	100
SRR413750	bin5.gto	818.787	Poor	95.3	5.3	93.3
SRR413750	bin6.gto	853.666	Poor	89.6	24.7	99.3
SRR413750	bin7.gto	2.29235e+06	Good	87	31.7	100
SRR413750	bin8.gto	457393	Good	97.2	0	95.7
SRR413750	bin9.gto	39485.1	Good	96.4	9.8	100
SRR4305113	bin1.gto	821.301	Poor	96.2	5	100
SRR4305113	bin2.gto	2.30296e+06	Good	93.4	10.9	99.3
SRR4305113	bin3.gto	2.29232e+06	Poor	91.6	17.2	95.9
SRR4305113	bin4.gto	28026.7	Poor	96.5	7.8	98.3
SRR4305113	bin5.gto	216816	Good	95.2	12.7	98.8
SRR4305113	bin6.gto	1681.74	Poor	95.2	9	97.3
SRR4305113	bin7.gto	1680.17	Poor	94.5	7.8	90.9
SRR4305113	bin8.gto	1.89821e+06	Good	95	2.8	97.1
SRR4408221	bin1.gto	536231	Poor	86.5	27.9	100
SRR4408221	bin2.gto	853.667	Poor	74	49.6	99.3
SRR5091568	bin1.gto	853.665	Poor	72.6	61.7	99.3
SRR5091568	bin10.gto	2.2931e+06	Good	93.2	12	99.3
SRR5091568	bin11.gto	2.29291e+06	Poor	92.6	12.5	96.2
SRR5091568	bin12.gto	46228.4	Poor	90.2	18.6	94.8
SRR5091568	bin13.gto	1.00237e+06	Good	97.3	3.8	98.7
SRR5091568	bin14.gto	1.26304e+06	Good	88.2	27.5	84.6
SRR5091568	bin15.gto	1.26289e+06	Good	94.5	5.6	97.6
SRR5091568	bin16.gto	142586	Good	96.2	6.7	97.6
SRR5091568	bin17.gto	1.6375e+06	Good	93.6	7.1	99.3
SRR5091568	bin18.gto	1.89821e+06	Poor	91.7	15.8	89.5
SRR5091568	bin19.gto	2.29218e+06	Poor	79.3	45.3	62.6
SRR5091568	bin2.gto	1.8982e+06	Poor	74	53	99.3
SRR5091568	bin20.gto	1.89697e+06	Good	95.5	4.7	100
SRR5091568	bin21.gto	1.89821e+06	Good	93.3	9.9	91.2
SRR5091568	bin22.gto	1.26289e+06	Poor	79.2	35.4	75.3
SRR5091568	bin23.gto	1.26292e+06	Good	94.2	8.8	97.4
SRR5091568	bin24.gto	1.6375e+06	Poor	76.4	37	77
SRR5091568	bin25.gto	1.6375e+06	Good	93.1	6.7	94.4
SRR5091568	bin3.gto	2.29293e+06	Good	94.1	7.6	94.1
SRR5091568	bin4.gto	165179	Poor	95	3.9	98.7
SRR5091568	bin5.gto	457393	Good	94.8	7	94.9
SRR5091568	bin6.gto	310298	Poor	97.1	5.1	98.7
SRR5091568	bin7.gto	2.04904e+06	Good	95.3	6.6	99
SRR5091568	bin8.gto	39491.2	Good	93.6	11.9	97.2
SRR5091568	bin9.gto	47678.6	Poor	75.8	45.9	72.2
SRR5127609	bin1.gto	411459	Poor	92.5	12.1	98.5
SRR5127609	bin10.gto	142586	Poor	96.4	7.8	96.7
SRR5127609	bin11.gto	1.16072e+06	Good	93.3	6.8	90.2
SRR5127609	bin12.gto	657322	Poor	97.4	4.1	98.7
SRR5127609	bin13.gto	239935	Poor	97.3	6	100
SRR5127609	bin14.gto	1.63879e+06	Poor	82.8	32.8	88.7
SRR5127609	bin15.gto	1.94651e+06	Good	93.1	6.9	90.5
SRR5127609	bin16.gto	742723	Good	94.3	6.9	99.4
SRR5127609	bin17.gto	1.95297e+06	Good	95.2	0.7	97.4
SRR5127609	bin18.gto	1.26288e+06	Good	95.1	3.8	100
SRR5127609	bin19.gto	1.89702e+06	Poor	82.8	34.1	79.4
SRR5127609	bin2.gto	418240	Good	91.2	15.4	97.8
SRR5127609	bin20.gto	1308.91	Poor	84.7	32.1	89.3
SRR5127609	bin21.gto	2173.76	Poor	94.8	5.5	89.7
SRR5127609	bin22.gto	1.89821e+06	Poor	87.4	26.3	76.5
SRR5127609	bin3.gto	853.668	Poor	92.2	16.1	98.7
SRR5127609	bin4.gto	820.424	Good	96.3	3.7	100
SRR5127609	bin5.gto	1.67661e+06	Good	97	2.5	100
SRR5127609	bin6.gto	649756	Poor	89.6	25.2	98.7
SRR5127609	bin7.gto	1.89702e+06	Good	92.7	14.8	96.5
SRR5127609	bin8.gto	39488.1	Good	92.3	8.7	91.5
SRR5127609	bin9.gto	1680.17	Poor	96.2	7.8	100
SRR5279233	bin1.gto	853.667	Poor	73.7	65.3	98.7
SRR5279233	bin10.gto	1.897e+06	Good	96.2	7.7	98
SRR5279233	bin11.gto	1.95309e+06	Good	92.4	1.3	89
SRR5279233	bin12.gto	28026.7	Good	99	0.8	100
SRR5279233	bin13.gto	2.16182e+06	Good	96.4	0.9	100
SRR5279233	bin2.gto	2.29289e+06	Good	91.3	15.7	100
SRR5279233	bin3.gto	821.301	Poor	96.7	3.9	94.9
SRR5279233	bin4.gto	1.2631e+06	Good	95.9	10	100
SRR5279233	bin5.gto	562.437	Good	95.8	2.6	99.6
SRR5279233	bin6.gto	2.2923e+06	Good	90.2	18	99.3
SRR5279233	bin7.gto	310298	Good	98.5	0	99.3
SRR5279233	bin8.gto	310298	Good	89.6	25.6	88.3
SRR5279233	bin9.gto	1.26289e+06	Good	95.3	4.8	97.4
