# Supplementary material for: Supervised extraction of near-complete genomes from metagenomic samples: A new service in PATRIC
Source: PLoS One. 2021 Apr 15;16(4):e0250092. doi: 10.1371/journal.pone.0250092 (PMC8049274; doi:10.1371/journal.pone.0250092)
Supplement: S2 File — These are comparisons between PATRIC and the unaligned version of MetaBAT2. Each page in this spreadsheet, identified by an SRA accession number, summarized the allocations of contigs between METABAT2 and PATRIC. (XLSX) [file pone.0250092.s002.xlsx]

## Sheet: ERR1136887
source_id	target_id	contigs	dna
1263.93	2.29319e+06	30	2419910
1263.93	unbinned	15	239553
1263.94	2.29316e+06	1	6720
1263.94	411474	105	1209503
1263.94	unbinned	91	638040
166487	536231	16	1547707
1678.5	1.20754e+06	4	29848
1678.5	1.29892e+06	72	1162423
1678.5	unbinned	21	140907
1681.94	1.20754e+06	107	1993511
1681.94	1.29892e+06	3	38836
1681.94	28026.7	1	28396
1681.94	unbinned	7	69355
1730.6	1.6375e+06	19	1164500
1730.6	unbinned	2	17007
1730.61	1.26289e+06	60	2538012
1730.61	unbinned	8	68599
2.0268e+06	745368	2	44135
2.0268e+06	853.666	13	206060
2.0268e+06	unbinned	220	1587238
239759	2.29291e+06	143	1517304
239759	unbinned	115	872295
371602	1.26304e+06	1	57703
371602	371601	140	3682618
371602	unbinned	123	1877653
46503.2	1.26304e+06	57	906513
46503.2	371601	20	402608
46503.2	821.3	1	33850
46503.2	unbinned	808	7633013
59620.2	1.20754e+06	2	58994
59620.2	1.26308e+06	1	47857
59620.2	1.6375e+06	1	25817
59620.2	2.29319e+06	4	44545
59620.2	40520.2	1	48640
59620.2	411474	4	139660
59620.2	536231	1	18299
59620.2	649756	1	13934
59620.2	657322	2	32538
59620.2	745368	1	41019
59620.2	821.3	1	44170
59620.2	853.666	1	27643
59620.2	unbinned	148	1686955
626929	1.26304e+06	139	2590625
626929	unbinned	15	147727
66666.9	1.26304e+06	16	106618
66666.9	1.85238e+06	1	3419
66666.9	821.3	2	8230
66666.9	unbinned	204	1120746
66666.9	2.29316e+06	6	28152
66666.9	unbinned	87	568545
66666.9	536231	2	63898
66666.9	unbinned	22	247658
66666.9	1.26304e+06	4	18631
66666.9	2.29291e+06	3	14227
66666.9	821.3	1	3294
66666.9	unbinned	121	602362
66666.9	1.26304e+06	3	16452
66666.9	1.85238e+06	1	3037
66666.9	unbinned	238	1225429
66666.9	2.29316e+06	123	1406497
66666.9	40520.2	15	134251
66666.9	649756	1	27680
66666.9	unbinned	242	1760942
66666.9	1.26308e+06	91	2225813
66666.9	2.29316e+06	1	3070
66666.9	40520.2	3	26455
66666.9	unbinned	144	1221619
66666.9	1.6375e+06	10	893326
66666.9	1.26308e+06	1	14980
66666.9	2.29296e+06	1	6415
66666.9	2.29319e+06	1	11046
66666.9	411474	1	3865
66666.9	536231	1	9650
66666.9	657322	2	10526
66666.9	unbinned	191	1013894
66666.9	1.85238e+06	2	20921
66666.9	745368	1	7505
66666.9	unbinned	26	208024
66666.9	2.29296e+06	22	954422
66666.9	40520.2	1	9439
66666.9	unbinned	12	226598
66666.9	853.666	2	224912
66666.9	536231	25	1995999
66666.9	unbinned	2	56227
66666.9	1.29892e+06	19	439087
66666.9	unbinned	6	64709
66666.9	1.26304e+06	1	35081
66666.9	821.3	1	60487
66666.9	unbinned	7	126888
66666.9	unbinned	41	207798
66666.9	2.29296e+06	52	1488925
66666.9	unbinned	12	209925
66666.9	1.85238e+06	11	144283
66666.9	2.29319e+06	1	10690
66666.9	657322	1	25450
66666.9	unbinned	39	425932
66666.9	1.20754e+06	1	26657
66666.9	28026.7	74	1715965
66666.9	unbinned	39	369899
66666.9	1.85238e+06	101	1848446
66666.9	745368	110	1305498
66666.9	853.666	1	6436
66666.9	unbinned	99	823510
66666.9	745368	2	18547
66666.9	853.666	11	112018
66666.9	unbinned	189	1432237
66666.9	1.85238e+06	6	85058
66666.9	40520.2	1	10577
66666.9	unbinned	22	251665
66666.9	1.85238e+06	2	15410
66666.9	40520.2	1	7149
66666.9	657322	1	37417
66666.9	745368	1	6649
66666.9	unbinned	56	484033
66666.9	1.26304e+06	2	10833
66666.9	821.3	55	1538912
66666.9	unbinned	29	360158
66666.9	657322	5	241857
66666.9	unbinned	3	18738
66666.9	1.26304e+06	4	20746
66666.9	821.3	1	7089
66666.9	unbinned	184	846430
66666.9	649756	149	2917829
66666.9	unbinned	197	1895471
66666.9	657322	25	1701666
66666.9	unbinned	6	150736
66666.9	649756	4	68039
66666.9	unbinned	51	428928
66666.9	2.29296e+06	2	7249
66666.9	unbinned	102	338262
66666.9	745368	1	22345
66666.9	853.666	1	33383
66666.9	unbinned	19	239836
66666.9	2.29296e+06	1	16014
66666.9	unbinned	35	188033
66666.9	1.26304e+06	2	8971
66666.9	2.29291e+06	1	5071
66666.9	821.3	1	4864
66666.9	unbinned	135	547067
765821	2.29316e+06	9	57885
765821	40520.2	152	1155858
765821	unbinned	342	2050642
820.498	1.26304e+06	1	8209
820.498	457393	56	3989357
820.498	unbinned	23	346183
821.394	821.3	42	1243844
821.394	unbinned	39	519163
853.764	853.666	71	1355022
853.764	unbinned	57	521643
unused	1.20754e+06	93	213089
unused	1.26289e+06	14	69373
unused	1.26304e+06	329	561970
unused	1.26308e+06	4	12428
unused	1.29892e+06	30	94234
unused	1.6375e+06	3	3836
unused	1.85238e+06	89	229148
unused	2.29291e+06	35	205220
unused	2.29296e+06	14	85836
unused	2.29316e+06	52	115913
unused	2.29319e+06	3	67621
unused	28026.7	12	21219
unused	371601	48	259811
unused	40520.2	134	235520
unused	411474	33	250293
unused	457393	18	40838
unused	536231	17	70266
unused	649756	51	84120
unused	657322	2	2855
unused	745368	33	198791
unused	821.3	26	366090
unused	853.666	42	237721

## Sheet: ERR1398081
source_id	target_id	contigs	dna
1304.16	1.20079e+06	83	516233
1304.16	unbinned	76	348708
1354.32	1.20079e+06	4	15857
1354.32	1.28559e+06	1	4106
1354.32	573.251	1	3711
1354.32	unbinned	150	528572
1485.44	2.29304e+06	1	11303
1485.44	2.30524e+06	97	2072150
1485.44	unbinned	32	414940
165179	2.29205e+06	36	1119984
165179	2.29313e+06	2	19313
165179	unbinned	13	116688
165179	165179	97	1077720
165179	2.02253e+06	1	11291
165179	2.29205e+06	41	1045787
165179	2.29313e+06	10	58703
165179	unbinned	151	1299939
310297	1.80776e+06	1	8713
310297	2.02253e+06	8	68916
310297	2.29201e+06	2	9339
310297	310298	148	1827331
310297	unbinned	197	1425493
360807	2.29201e+06	4	17753
360807	2.29304e+06	1	4461
360807	2.30524e+06	4	36483
360807	360808	155	1072786
360807	39485.1	1	5097
360807	410072	89	761127
360807	unbinned	466	2486168
40545.1	742823	118	1190887
40545.1	unbinned	8	36271
52225.1	52226.9	32	1952016
52225.1	unbinned	3	39111
570.182	573.251	342	3771433
570.182	unbinned	115	688704
66666.1	1.80776e+06	82	1449515
66666.1	unbinned	47	482116
66666.1	2.02253e+06	3	27550
66666.1	2.29313e+06	20	241124
66666.1	unbinned	18	141278
66666.1	2.29201e+06	1	2544
66666.1	unbinned	63	214756
66666.1	742823	13	616548
66666.1	1.26293e+06	19	960637
66666.1	unbinned	4	77946
66666.1	172733	99	603716
66666.1	1.94559e+06	2	6811
66666.1	unbinned	270	1343664
66666.1	1.94559e+06	1	3370
66666.1	2.29201e+06	1	4012
66666.1	unbinned	70	246984
66666.1	1.20079e+06	61	413767
66666.1	unbinned	12	53271
66666.1	742823	14	218079
66666.1	1.80776e+06	22	178995
66666.1	unbinned	13	73855
66666.1	165179	4	64546
66666.1	2.02253e+06	3	20225
66666.1	2.29205e+06	1	86768
66666.1	2.29313e+06	8	66664
66666.1	unbinned	45	340466
66666.1	2.02253e+06	9	39528
66666.1	2.29313e+06	7	24522
66666.1	310298	1	6452
66666.1	742823	1	4419
66666.1	unbinned	293	1154523
66666.1	142586	56	2369877
66666.1	2.29201e+06	1	3183
66666.1	39485.1	1	8707
66666.1	unbinned	44	436195
66666.1	1.26293e+06	25	886821
66666.1	unbinned	3	32972
66666.1	1.26293e+06	3	267947
66666.1	165179	1	7889
66666.1	2.02253e+06	41	1488273
66666.1	unbinned	1	39605
66666.1	2.02253e+06	2	5747
66666.1	2.29313e+06	1	2957
66666.1	310298	6	20544
66666.1	unbinned	137	489357
66666.1	165179	1	11331
66666.1	2.29205e+06	2	38217
66666.1	2.29313e+06	7	139916
66666.1	unbinned	3	15108
66666.1	2.29201e+06	1	3005
66666.1	853.665	1	3808
66666.1	unbinned	79	288511
66666.1	2.29304e+06	94	1945495
66666.1	2.30524e+06	1	20165
66666.1	853.665	1	2698
66666.1	unbinned	67	656500
66666.1	1.20079e+06	1	7422
66666.1	573.251	9	41926
66666.1	unbinned	260	1271010
66666.1	39485.1	118	523807
66666.1	unbinned	139	516363
66666.1	1.94559e+06	1	12523
66666.1	2.02253e+06	1	9100
66666.1	2.29201e+06	3	10803
66666.1	360808	2	12014
66666.1	unbinned	147	625794
66666.1	2.02253e+06	1	40787
66666.1	2.29313e+06	4	22498
66666.1	unbinned	12	143235
66666.1	853.665	9	26174
66666.1	unbinned	123	470584
66666.1	626941	114	965372
66666.1	unbinned	92	456624
66666.1	165179	1	12693
66666.1	2.02253e+06	3	42697
66666.1	2.29313e+06	112	1988494
66666.1	unbinned	28	222806
66666.1	2.29201e+06	1	6571
66666.1	853.665	103	618769
66666.1	unbinned	185	901586
66666.1	2.29201e+06	170	1078016
66666.1	2.30524e+06	4	38192
66666.1	39485.1	2	8588
66666.1	410072	1	7659
66666.1	742823	1	7658
66666.1	unbinned	191	961222
74426.2	2.29232e+06	67	298894
74426.2	unbinned	97	369285
838.151	1.26293e+06	11	567664
838.151	unbinned	3	31750
838.152	2.02253e+06	48	1511513
850.177	165179	1	3932
850.177	2.02253e+06	1	2560
850.177	2.29232e+06	1	3394
850.177	626941	1	4054
850.177	unbinned	121	439094
853.765	853.665	109	1352924
853.765	unbinned	117	720726
88432	2.29201e+06	3	10416
88432	410072	66	357827
88432	unbinned	193	732145
907.163	1.28559e+06	100	1488243
907.163	unbinned	60	434743
unused	1.20079e+06	118	199596
unused	1.26293e+06	5	33724
unused	1.28559e+06	18	62019
unused	142586	13	59087
unused	165179	61	220169
unused	172733	123	202823
unused	1.80776e+06	19	63929
unused	1.94559e+06	168	959272
unused	2.02253e+06	219	628384
unused	2.29201e+06	1123	1008531
unused	2.29205e+06	24	153796
unused	2.29232e+06	170	290893
unused	2.29304e+06	19	96967
unused	2.29313e+06	471	1368811
unused	2.30524e+06	21	172466
unused	310298	48	140927
unused	360808	86	131047
unused	39485.1	169	238512
unused	410072	68	119717
unused	52226.9	14	319689
unused	573.251	96	166440
unused	626941	61	180527
unused	742823	402	1105899
unused	853.665	145	348416

## Sheet: ERR260232
source_id	target_id	contigs	dna
1263.97	2.29316e+06	75	1942489
1263.97	unbinned	50	484545
1263.98	41978.4	20	2026736
1263.98	unbinned	6	44078
1485.44	1.89821e+06	110	793920
1485.44	unbinned	95	567939
1485.44	33043.1	6	122327
1485.44	unbinned	196	2033538
1485.44	1.89821e+06	1	3162
1485.44	2.29316e+06	2	17238
1485.44	unbinned	237	1085102
159273	1.94723e+06	57	2744501
159273	unbinned	39	675805
1.8982e+06	2.04904e+06	1	2973
1.8982e+06	unbinned	249	1149434
1.89821e+06	1.2628e+06	14	74094
1.89821e+06	1.89821e+06	2	55927
1.89821e+06	2.29316e+06	1	5455
1.89821e+06	33043.1	2	25802
1.89821e+06	41978.4	2	34459
1.89821e+06	unbinned	415	2452583
2.0268e+06	1.89821e+06	1	8338
2.0268e+06	2.29316e+06	2	29754
2.0268e+06	33043.1	3	60131
2.0268e+06	41978.4	1	16955
2.0268e+06	45851.7	1	30870
2.0268e+06	unbinned	253	1910264
33042.1	33043.1	82	2370785
33042.1	unbinned	27	296174
39484	1.2628e+06	3	51516
39484	1.89821e+06	2	11641
39484	2.04904e+06	2	39967
39484	2.29316e+06	1	6536
39484	33043.1	1	18772
39484	unbinned	386	2244147
66666.1	1.89821e+06	2	47895
66666.1	2.04904e+06	5	79756
66666.1	2.29316e+06	1	8305
66666.1	45851.7	1	4347
66666.1	unbinned	381	2789140
66666.1	unbinned	102	352417
66666.1	1.89821e+06	2	12822
66666.1	2.29316e+06	1	3588
66666.1	unbinned	209	958649
66666.1	1.94723e+06	2	16753
66666.1	unbinned	284	1274023
66666.1	unbinned	53	240575
66666.1	1.94723e+06	1	3814
66666.1	unbinned	157	653872
66666.1	unbinned	74	254006
66666.1	1.2628e+06	26	1184530
66666.1	unbinned	9	264904
66666.1	2.04904e+06	10	204588
66666.1	2.29316e+06	1	2720
66666.1	33043.1	4	53204
66666.1	unbinned	172	2072621
66666.1	45851.7	1	4047
66666.1	unbinned	103	372668
66666.1	1.89821e+06	1	13338
66666.1	2.04904e+06	2	43845
66666.1	33043.1	3	82744
66666.1	unbinned	195	1515556
66666.1	2.29316e+06	1	5440
66666.1	45851.7	1	14662
66666.1	unbinned	519	2635488
66666.1	2.29316e+06	1	9936
66666.1	41978.4	3	20890
66666.1	unbinned	277	1326578
66666.1	1.94723e+06	2	8185
66666.1	unbinned	339	1661760
66666.1	1.2628e+06	23	195728
66666.1	33043.1	1	11777
66666.1	unbinned	65	344943
66666.1	1.2628e+06	1	2540
66666.1	unbinned	185	821926
821.395	1.94723e+06	3	25634
821.395	2.04904e+06	1	48803
821.395	45851.7	1	12415
821.395	unbinned	712	3249341
830.15	45851.7	21	2002420
830.15	unbinned	9	101673
841.27	2.04904e+06	71	1966325
841.27	unbinned	56	560430
unused	1.2628e+06	9	17706
unused	1.89821e+06	58	163178
unused	1.94723e+06	16	38901
unused	2.04904e+06	23	75612
unused	2.29316e+06	11	54842
unused	33043.1	12	52877
unused	41978.4	3	5755
unused	45851.7	8	58659

## Sheet: ERR321564
source_id	target_id	contigs	dna
1.19353e+06	1.89701e+06	181	960058
1.19353e+06	1.89701e+06	3	54633
1.19353e+06	1.94559e+06	2	8359
1.19353e+06	unbinned	88	472874
135859	2.04902e+06	81	1426936
135859	unbinned	75	568897
1485.42	1.26304e+06	1	6675
1485.42	2.29305e+06	35	2544827
1485.42	unbinned	6	92017
1485.42	142586	5	24784
1485.42	1.8982e+06	2	27626
1485.42	2.29305e+06	3	35310
1485.42	unbinned	295	1761447
1485.43	1.89701e+06	1	4046
1485.43	unbinned	144	566642
1485.43	1.26304e+06	2	22010
1485.43	1.2631e+06	4	62668
1485.43	1.8982e+06	7	112114
1485.43	2.29297e+06	2	9241
1485.43	310298	1	4882
1485.43	418240	94	2314379
1485.43	unbinned	221	1707943
1485.43	1.2631e+06	1	4475
1485.43	142586	3	18748
1485.43	1.89701e+06	1	24078
1485.43	2.29305e+06	2	12725
1485.43	626939	1	10599
1485.43	762969	2	8502
1485.43	unbinned	327	1729036
166487	1.2631e+06	70	2899432
166487	1.8982e+06	1	18008
166487	unbinned	31	418018
172733	142586	1	3524
172733	1.89701e+06	1	7967
172733	unbinned	159	611985
172733	1.26278e+06	1	6565
172733	172733	1	4857
172733	1.89701e+06	2	15477
172733	1.89703e+06	1	4978
172733	1.89821e+06	107	990351
172733	unbinned	110	680266
172733	142586	1	19665
172733	1.89701e+06	1	3111
172733	unbinned	264	1192005
172733	172733	80	931676
172733	1.89703e+06	1	2754
172733	1.94559e+06	8	72086
172733	unbinned	90	625316
1730.56	1.26288e+06	1	23832
1730.56	142586	5	89265
1730.56	1.89701e+06	1	6853
1730.56	1.89703e+06	1	8272
1730.56	1.8982e+06	1	25779
1730.56	1.89821e+06	5	87283
1730.56	2.04902e+06	1	9359
1730.56	2.29297e+06	1	17442
1730.56	unbinned	112	917812
1730.57	1.89821e+06	55	1665045
1730.57	unbinned	50	669999
1730.58	1.26288e+06	57	1868143
1730.58	unbinned	46	605347
1.8982e+06	1.8982e+06	47	2355720
1.8982e+06	2.29297e+06	1	4951
1.8982e+06	unbinned	12	239451
1.89821e+06	1.89821e+06	10	1119925
1.94559e+06	172733	8	59636
1.94559e+06	1.89701e+06	1	3561
1.94559e+06	1.94559e+06	84	1284587
1.94559e+06	unbinned	62	460715
1.94559e+06	1.89701e+06	1	6495
1.94559e+06	1.94559e+06	47	1403213
1.94559e+06	unbinned	30	287108
2.0268e+06	1.26278e+06	1	5398
2.0268e+06	unbinned	68	245151
2.0268e+06	142586	1	4946
2.0268e+06	717959	1	5357
2.0268e+06	762969	1	3677
2.0268e+06	unbinned	185	766972
2.04494e+06	1.26278e+06	54	1629191
2.04494e+06	unbinned	27	351038
2.05349e+06	2.05349e+06	38	1266153
2.05349e+06	unbinned	24	254402
216851	1.89821e+06	106	1997953
216851	unbinned	79	762432
239759	1.11806e+06	6	53952
239759	1.87244e+06	8	78641
239759	214856	145	1224300
239759	717959	301	2012471
239759	unbinned	276	1648859
239759	445970	37	1993766
239759	717959	1	20675
239759	unbinned	7	84759

## Sheet: ERR525795
source_id	target_id	contigs	dna
100884	1.40843e+06	1	5438
100884	165186	1	18805
100884	1.89821e+06	2	8264
100884	1.95309e+06	2	19147
100884	214856	6	36760
100884	39488.1	1	3716
100884	818.789	1	10074
100884	821.3	1	4533
100884	853.666	1	11120
100884	unbinned	296	1620732
1263.96	1.89821e+06	4	18870
1263.96	2.04904e+06	1	14403
1263.96	2.29288e+06	1	3392
1263.96	39488.1	3	17504
1263.96	410072	10	219174
1263.96	unbinned	552	3562189
1485.43	1.40843e+06	1	3281
1485.43	165186	4	128239
1485.43	1.89821e+06	58	1007114
1485.43	214856	1	26383
1485.43	39488.1	1	8798
1485.43	592028	1	22241
1485.43	unbinned	58	695103
1680.2	1680.17	69	365261
1680.2	unbinned	73	313849
1730.65	1.89821e+06	2	8003
1730.65	2.04904e+06	3	13216
1730.65	39488.1	1	3566
1730.65	unbinned	178	686022
2093.13	1.40843e+06	1	13732
2093.13	1.89821e+06	5	42570
2093.13	2.29288e+06	3	16180
2093.13	39488.1	1	14021
2093.13	unbinned	293	1918424
239760	1.87244e+06	141	1693738
239760	214856	11	57305
239760	unbinned	5	19477
28116.1	28116.9	105	4514967
28116.1	818.789	5	186525
28116.1	821.3	22	1335688
28116.1	823.294	1	78490
28116.1	unbinned	54	1199361
577310	1.40843e+06	1	3857
577310	1.95309e+06	239	2190616
577310	unbinned	3	37756
66666.1	1.40843e+06	1	5113
66666.1	1.89821e+06	2	13515
66666.1	unbinned	48	293766
66666.1	1.40843e+06	1	3021
66666.1	2.04904e+06	1	7134
66666.1	214856	1	3012
66666.1	2.29288e+06	4	59156
66666.1	39488.1	115	1959041
66666.1	410072	6	118993
66666.1	818.789	2	15819
66666.1	821.3	1	3251
66666.1	unbinned	294	2172550
66666.1	165186	91	1479807
66666.1	unbinned	123	1364592
66666.1	818.789	4	16085
66666.1	821.3	2	5648
66666.1	unbinned	64	243238
66666.1	2.04904e+06	1	14112
66666.1	410072	72	2108048
66666.1	unbinned	49	454950
66666.1	823.294	1	148537
66666.1	unbinned	2	283100
66666.1	592028	59	1294929
66666.1	unbinned	27	315058
66666.1	1680.17	7	24310
66666.1	unbinned	119	508203
66666.1	1680.17	23	120970
66666.1	unbinned	120	562021
66666.1	1.87244e+06	5	24075
66666.1	214856	227	1138548
66666.1	unbinned	13	47432
66666.1	1.40843e+06	2	27859
66666.1	165186	2	16165
66666.1	1.89821e+06	7	73596
66666.1	2.04904e+06	3	22525
66666.1	39488.1	2	38336
66666.1	410072	2	36271
66666.1	unbinned	275	2087689
66666.1	1.40843e+06	132	658209
66666.1	unbinned	3	11141
66666.1	2.29288e+06	50	539921
66666.1	unbinned	24	170550
66666.1	2.29288e+06	9	122854
66666.1	unbinned	173	803303
66666.1	1.89821e+06	1	4345
66666.1	1.95309e+06	1	3048
66666.1	2.04904e+06	1	3356
66666.1	unbinned	226	981472
66666.1	1.40843e+06	2	7709
66666.1	165186	1	5837
66666.1	1.89821e+06	1	3636
66666.1	1.95309e+06	33	134424
66666.1	unbinned	70	273134
66666.1	2.29288e+06	73	923701
66666.1	unbinned	48	297061
66666.1	2.04904e+06	1	3027
66666.1	2.29288e+06	3	14732
66666.1	unbinned	148	663543
818.135	1.40843e+06	1	13339
818.135	818.789	290	5209961
818.135	820.424	2	20077
818.135	821.3	4	69650
818.135	unbinned	21	220744
821.395	818.789	1	4514
821.395	820.424	10	269896
821.395	821.3	60	3256686
821.395	unbinned	3	54128
823.343	818.789	1	2818
823.343	823.294	76	3892248
823.343	unbinned	31	547183
841.26	2.04904e+06	53	2483182
841.26	2.29288e+06	1	8183
841.26	410072	1	56194
841.26	818.789	1	8023
841.26	unbinned	39	499558
853.764	853.666	102	653550
853.764	unbinned	146	659527
unused	1.40843e+06	1439	1885712
unused	165186	23	83962
unused	1680.17	234	385481
unused	1.87244e+06	168	633301
unused	1.89821e+06	118	154381
unused	1.95309e+06	359	684906
unused	2.04904e+06	16	156075
unused	214856	1082	1515645
unused	2.29288e+06	55	110253
unused	28116.9	12	133997
unused	39488.1	11	20986
unused	410072	13	73427
unused	592028	11	70153
unused	818.789	372	1076753
unused	820.424	211	4143915
unused	821.3	147	637124
unused	823.294	1	629
unused	853.666	128	251788

## Sheet: ERR526044
source_id	target_id	contigs	dna
1678.51	2.29223e+06	1	7917
1678.51	28026.7	126	958795
1678.51	unbinned	108	601202
207244	1.26304e+06	1	3621
207244	2.08658e+06	2	17984
207244	2.29223e+06	5	67708
207244	418240	7	181777
207244	876091	3	42718
207244	997873	2	15807
207244	unbinned	219	2207383
239760	1.26304e+06	61	2664166
239760	unbinned	18	420026
28116.1	28116.9	90	5034972
28116.1	821.3	2	37843
28116.1	997873	1	9254
28116.1	unbinned	41	798153
66666.1	876091	8	221979
66666.1	unbinned	25	411256
66666.1	2.29223e+06	2	6201
66666.1	876091	2	7836
66666.1	unbinned	94	367071
66666.1	418240	87	2715883
66666.1	997873	1	10435
66666.1	unbinned	138	1433645
66666.1	2.29295e+06	1	45076
66666.1	997873	1	34987
66666.1	unbinned	4	127085
66666.1	876091	1	67200
66666.1	unbinned	4	146771
66666.1	997873	96	1294616
66666.1	unbinned	12	58400
66666.1	2.08658e+06	76	2161392
66666.1	unbinned	37	316077
66666.1	821.3	1	7798
66666.1	unbinned	21	197531
66666.1	28111.3	26	1793911
66666.1	28116.9	1	254010
66666.1	821.3	2	98079
66666.1	997873	2	51790
66666.1	unbinned	8	125491
66666.1	2.08658e+06	1	6896
66666.1	2.29223e+06	2	9251
66666.1	418240	2	9601
66666.1	876091	4	23522
66666.1	unbinned	323	1925420
66666.1	997873	12	105990
66666.1	unbinned	52	319235
66666.1	1.26304e+06	3	53113
66666.1	unbinned	9	151520
66666.1	997873	4	46933
66666.1	unbinned	46	551158
74426.2	2.29223e+06	89	1987930
74426.2	unbinned	2	8051
765821	2.08658e+06	2	28698
765821	2.29223e+06	1	5200
765821	418240	7	105057
765821	876091	1	15461
765821	unbinned	285	2525118
816.157	997873	204	2214276
816.157	unbinned	8	43822
817.166	2.29295e+06	3	53715
817.166	28111.3	2	40760
817.166	28116.9	6	68856
817.166	821.3	2	55065
817.166	997873	111	925840
817.166	unbinned	322	2893113
821.395	2.29295e+06	3	265655
821.395	28111.3	24	1473441
821.395	28116.9	4	205396
821.395	821.3	113	2710758
821.395	997873	14	239694
821.395	unbinned	143	2134967
876091	876091	136	1070531
876091	unbinned	179	1152522
unused	1.26304e+06	4	7845
unused	2.08658e+06	15	47516
unused	2.29223e+06	128	252207
unused	2.29295e+06	29	4046731
unused	28026.7	118	296673
unused	28111.3	6	110134
unused	28116.9	10	164936
unused	418240	7	26774
unused	821.3	15	110186
unused	876091	36	89793
unused	997873	339	962581

## Sheet: ERR527062
source_id	target_id	contigs	dna
142586	142586	169	2574225
142586	1.89702e+06	1	6417
142586	1.8982e+06	1	20031
142586	39485.1	2	72325
142586	unbinned	54	726441
1485.43	1.8982e+06	19	2660164
1485.43	unbinned	2	46476
1730.62	2.29235e+06	55	1809428
1730.62	unbinned	16	266017
1730.63	142586	3	63279
1730.63	1.897e+06	31	2360206
1730.63	39485.1	1	5635
1730.63	unbinned	16	247120
1.89821e+06	142586	1	5049
1.89821e+06	853.667	1	2531
1.89821e+06	unbinned	184	717891
239759	445970	35	2022798
310297	310298	45	2394151
310297	821.3	2	38887
310297	unbinned	12	160762
338188	291645	5	46735
338188	445970	3	42455
338188	457393	2	86312
338188	997888	112	4484227
338188	unbinned	165	3797420
40544.9	2.29208e+06	21	1456039
46503.2	291645	5	94144
46503.2	310298	4	75684
46503.2	445970	16	213368
46503.2	821.3	3	40153
46503.2	unbinned	260	2580055
66666.9	142586	4	25059
66666.9	445970	1	6250
66666.9	unbinned	34	254981
66666.9	2.29317e+06	39	2547387
66666.9	unbinned	15	199897
66666.9	310298	1	41667
66666.9	821.3	20	1565442
66666.9	unbinned	4	61670
66666.9	142586	3	15231
66666.9	1.89702e+06	63	2601228
66666.9	unbinned	47	727096
66666.9	142586	8	45179
66666.9	1.8982e+06	1	5833
66666.9	2.29208e+06	2	15022
66666.9	2.29235e+06	2	11816
66666.9	2.29317e+06	3	24817
66666.9	39485.1	1	7690
66666.9	445970	2	11661
66666.9	unbinned	270	1686295
66666.9	142586	5	28416
66666.9	291645	2	6452
66666.9	445970	2	7137
66666.9	unbinned	283	1303937
66666.9	142586	35	437070
66666.9	1.897e+06	3	27149
66666.9	1.89702e+06	2	23597
66666.9	2.29208e+06	1	5219
66666.9	2.29317e+06	1	30993
66666.9	39485.1	3	34362
66666.9	853.667	2	17371
66666.9	unbinned	283	1921403
66666.9	39485.1	24	2754037
66666.9	unbinned	5	41444
66667	853.667	1	8283
66667	unbinned	25	196111
66667	142586	4	15728
66667	291645	129	3018523
66667	310298	1	7762
66667	445970	2	16940
66667	457393	2	59443
66667	997888	15	319691
66667	unbinned	684	6924843
66667	853.667	8	60351
66667	unbinned	241	1216882
66667	142586	21	312645
66667	1.897e+06	1	29045
66667	1.89702e+06	12	441458
66667	1.8982e+06	2	57345
66667	39485.1	1	5338
66667	853.667	2	71175
66667	unbinned	185	2310514
66667	2.29208e+06	7	33088
66667	445970	6	39768
66667	unbinned	234	1010678
66667	142586	6	25385
66667	unbinned	132	540205
66667	1.8982e+06	1	368823
66667	2.29208e+06	6	845206
66667	310298	11	593654
66667	unbinned	3	135473
66667	821.3	14	681624
66667	unbinned	8	101197
66667	853.667	3	13089
66667	unbinned	220	967497
817.166	142586	1	4716
817.166	2.29208e+06	1	5532
817.166	291645	24	254641
817.166	310298	1	3870
817.166	445970	4	24058
817.166	457393	6	30184
817.166	997888	5	36627
817.166	unbinned	1264	7286602
820.499	457393	104	2822968
820.499	unbinned	66	852010
821.394	310298	4	116137
821.394	821.3	24	1787728
821.394	unbinned	20	269203
853.764	853.667	100	1346041
853.764	unbinned	57	507294
853.764	853.667	100	1483299
853.764	unbinned	74	582613
unused	142586	532	683692
unused	1.897e+06	1	1058
unused	1.89702e+06	7	135242
unused	1.8982e+06	3	3509
unused	2.29208e+06	208	193083
unused	2.29235e+06	10	47520
unused	2.29317e+06	5	16885
unused	291645	25	45952
unused	310298	8	180472
unused	39485.1	7	12223
unused	445970	765	956854
unused	457393	44	209986
unused	821.3	3	61267
unused	853.667	80	226970
unused	997888	34	52288

## Sheet: ERR528311
source_id	target_id	contigs	dna
1263.11	1.89821e+06	9	414232
1485.45	1.89821e+06	1	5757
1485.45	2.08658e+06	4	28943
1485.45	28052.1	1	13315
1485.45	28116.9	184	3003489
1485.45	310298	46	938031
1485.45	360808	1	14906
1485.45	457393	45	791848
1485.45	46506.1	6	51498
1485.45	821.3	37	362001
1485.45	unbinned	972	7626466
239760	445970	36	2103597
239760	unbinned	2	51394
310297	28116.9	2	8312
310297	310298	94	1149733
310297	457393	2	8975
310297	unbinned	79	490396
46506.2	457393	1	25166
46506.2	46506.1	31	2342581
46506.2	821.3	2	24277
46506.2	unbinned	2	10824
66666.1	28052.1	71	2103937
66666.1	39485.1	2	41990
66666.1	unbinned	69	638123
66666.1	39485.1	124	1123791
66666.1	unbinned	147	840660
66666.1	1.89821e+06	6	40841
66666.1	2.08658e+06	2	11711
66666.1	28052.1	1	5605
66666.1	360808	3	20197
66666.1	39485.1	1	5355
66666.1	unbinned	246	1284839
66666.1	457393	3	190245
66666.1	unbinned	2	10335
66666.1	457393	4	170985
66666.1	46506.1	12	714697
66666.1	821.3	1	28230
66666.1	unbinned	5	333386
66666.1	2.04904e+06	36	2168536
66666.1	360808	1	4871
66666.1	unbinned	14	212164
66666.1	165179	10	59563
66666.1	1.89821e+06	1	3850
66666.1	46506.1	1	4565
66666.1	821.3	1	3131
66666.1	unbinned	78	372910
66666.1	1.89821e+06	8	43499
66666.1	2.04904e+06	3	18418
66666.1	2.08658e+06	10	55281
66666.1	28052.1	4	13985
66666.1	360808	4	16890
66666.1	46506.1	2	12558
66666.1	718252	1	5855
66666.1	unbinned	401	1891720
66666.1	28116.9	1	15157
66666.1	445970	5	31336
66666.1	457393	13	101992
66666.1	46506.1	9	49729
66666.1	821.3	24	163775
66666.1	unbinned	475	2783480
66666.1	2.08658e+06	1	5344
66666.1	718252	17	184879
66666.1	unbinned	236	1224914
66666.1	2.08658e+06	1	3756
66666.1	39485.1	1	9171
66666.1	821.3	3	14171
66666.1	unbinned	29	251994
66666.1	1.89821e+06	29	1766313
66666.1	165179	32	876186
66666.1	821.3	2	43813
66666.1	unbinned	38	596612
66666.1	2.08658e+06	69	2088830
66666.1	unbinned	4	14525
820.499	310298	1	7486
820.499	457393	96	3594355
820.499	718252	1	5767
820.499	821.3	4	20671
820.499	unbinned	8	104858
821.395	2.08658e+06	1	39413
821.395	457393	16	211231
821.395	46506.1	6	110233
821.395	821.3	116	4376192
821.395	unbinned	22	191968
838.153	165179	69	1383997
838.153	821.3	1	3973
838.153	unbinned	44	468650
841.29	1.89821e+06	2	30678
841.29	2.04904e+06	5	482214
841.29	2.08658e+06	5	23713
841.29	360808	112	2027886
841.29	821.3	1	2626
841.29	unbinned	216	1886582
853.765	1.89821e+06	1	5722
853.765	718252	104	1328537
853.765	unbinned	81	650066
unused	165179	51	248091
unused	1.89821e+06	77	153703
unused	2.04904e+06	10	93237
unused	2.08658e+06	183	325080
unused	28052.1	11	57004
unused	28116.9	84	136463
unused	310298	45	165859
unused	360808	18	33201
unused	39485.1	64	164586
unused	445970	17	123674
unused	457393	340	608362
unused	46506.1	131	221443
unused	718252	49	143773
unused	821.3	555	1124019

## Sheet: ERR911992
source_id	target_id	contigs	dna
116085	1.26307e+06	2	13618
116085	1.26308e+06	1	11275
116085	165186	1	19738
116085	1680.17	1	13477
116085	1.89821e+06	1	21074
116085	2.29319e+06	1	20387
116085	649756	2	12036
116085	88431.7	4	59904
116085	unbinned	247	2129460
1263.1	1.26308e+06	1	19831
1263.1	172733	8	61979
1263.1	1.89821e+06	3	37239
1263.1	29363.5	1	8847
1263.1	657322	2	54655
1263.1	820.424	1	5533
1263.1	unbinned	222	1705065
1263.1	2.29319e+06	11	147294
1263.1	unbinned	229	1620369
1263.1	657322	16	1420797
1263.1	unbinned	2	15515
1485.44	1.21181e+06	1	17183
1485.44	1680.17	1	8071
1485.44	172733	1	9291
1485.44	2.29319e+06	1	30761
1485.44	29363.5	66	1706361
1485.44	649756	1	15689
1485.44	unbinned	107	1058052
1485.44	1.26307e+06	4	78224
1485.44	1.26308e+06	2	130361
1485.44	172733	2	17642
1485.44	1.89821e+06	1	103486
1485.44	2.29297e+06	1	24574
1485.44	649756	1	5751
1485.44	88431.7	3	66921
1485.44	unbinned	120	1843269
1485.44	1.89821e+06	23	759816
1485.44	unbinned	15	174296
165185	165185	23	1974213
165185	649756	1	22516
165185	unbinned	5	117167
1678.51	1.29892e+06	14	739816
1678.51	unbinned	5	63981
1680.2	1680.17	31	911226
1680.2	unbinned	1	5056
172733	172733	1	9276
172733	1.89821e+06	2	41481
172733	1.89821e+06	4	74721
172733	1.94559e+06	4	67368
172733	592028	1	4573
172733	742723	2	46076
172733	unbinned	189	1810505
1.8982e+06	1.26307e+06	1	40101
1.8982e+06	1.26308e+06	1	2943
1.8982e+06	172733	1	20411
1.8982e+06	39491.2	6	79299
1.8982e+06	unbinned	191	1867318
1.89821e+06	1.89821e+06	55	1069687
1.89821e+06	unbinned	52	527188
1.89821e+06	1.89821e+06	11	1976921
1.89821e+06	unbinned	1	7043
1.94559e+06	172733	3	18155
1.94559e+06	1.89821e+06	1	12721
1.94559e+06	1.89821e+06	1	13377
1.94559e+06	1.94559e+06	12	172259
1.94559e+06	742723	2	24114
1.94559e+06	unbinned	171	1507757
207244	649756	15	792173
207244	unbinned	8	99111
216851	1.89821e+06	36	1416542
216851	unbinned	21	267401
239760	1.21181e+06	19	2463676
239760	214856	100	659425
239760	unbinned	176	1011140
239760	214856	60	2665177
239760	unbinned	9	165330
239935	239935	11	1097495
459786	1.94559e+06	51	1620193
459786	unbinned	24	319024
47678.1	47678.6	135	2649989
47678.1	unbinned	126	1448069
66666.1	1.89821e+06	2	581350
66666.1	2.29319e+06	31	602565
66666.1	unbinned	34	376072
66666.1	39491.2	115	940230
66666.1	unbinned	107	590034
66666.1	1.22632e+06	2	29797
66666.1	165186	118	1625098
66666.1	unbinned	172	1374173
66666.1	1.89821e+06	3	11576
66666.1	unbinned	119	436428
66666.1	2.29297e+06	5	266331
66666.1	unbinned	4	68671
66666.1	1.89821e+06	2	246044
66666.1	165186	1	10770
66666.1	2.29297e+06	1	5769
66666.1	39491.2	1	8227
66666.1	742723	3	13907
66666.1	unbinned	238	1192410
66666.1	39491.2	3	44399
66666.1	unbinned	37	301202
66666.1	1.22632e+06	2	17813
66666.1	165186	1	10972
66666.1	2.29319e+06	69	1337588
66666.1	unbinned	95	852093
66666.1	649756	6	469620
66666.1	unbinned	2	37709
66666.1	1.89821e+06	5	360375
66666.1	unbinned	1	27534
66666.1	2.29297e+06	24	1515144
66666.1	unbinned	3	23056
66666.1	172733	1	235008
66666.1	1.89821e+06	1	308987
66666.1	unbinned	4	802201
66666.1	1.29892e+06	2	196227
66666.1	unbinned	2	25241
66666.1	1.89821e+06	7	450412
66666.1	1.26288e+06	17	1770593
66666.1	1.26307e+06	1	117286
66666.1	1.26308e+06	77	2624333
66666.1	165186	1	6504
66666.1	239935	1	3527
66666.1	39491.2	1	26641
66666.1	88431.7	1	9816
66666.1	unbinned	157	1483282
66666.1	657322	4	415264
66666.1	unbinned	1	49774
66666.1	1.26308e+06	2	12869
66666.1	165186	1	3564
66666.1	172733	1	4630
66666.1	2.29319e+06	1	4134
66666.1	592028	2	9851
66666.1	649756	2	15913
66666.1	unbinned	319	2079576
66666.1	1.89821e+06	1	339903
66666.1	657322	1	197573
66666.1	unbinned	3	299691
66666.1	1.63751e+06	20	3053141
66666.1	unbinned	5	95956
66666.1	592028	5	728832
66666.1	unbinned	1	2636
66666.1	1.21181e+06	1	2821
66666.1	165185	1	5192
66666.1	165186	1	5692
66666.1	1.94559e+06	1	3095
66666.1	29363.5	1	2802
66666.1	592028	2	6386
66666.1	742723	2	8596
66666.1	unbinned	226	877609
66666.1	1.89821e+06	7	96412
66666.1	742723	1	6378
66666.1	unbinned	233	1830232
66666.1	1.89821e+06	23	1056549
66666.1	unbinned	9	87015
66666.1	2.29297e+06	10	843553
66666.1	592028	16	979831
66666.1	649756	15	824608
66666.1	unbinned	3	24610
66666.1	214856	4	231406
66666.1	unbinned	4	64877
66666.1	165185	1	4844
66666.1	88431.7	1	17981
66666.1	unbinned	217	927851
66666.1	1.29892e+06	9	429873
66666.1	1.21181e+06	3	16839
66666.1	unbinned	138	651966
66666.1	1.22632e+06	38	2117183
66666.1	2.29319e+06	1	4506
66666.1	unbinned	9	115807
66666.1	unbinned	6	213917
66666.1	1.89821e+06	2	214613
66666.1	unbinned	3	171339
66666.1	2.29297e+06	1	35964
66666.1	unbinned	31	280739
66666.1	1680.17	1	4524
66666.1	unbinned	82	314992
66666.1	1.26307e+06	5	237817
66666.1	unbinned	14	110573
66666.1	1.89821e+06	12	156007
66666.1	unbinned	25	274732
66666.1	1.89821e+06	15	248715
66666.1	unbinned	6	63847
66666.1	172733	5	17570
66666.1	1.89821e+06	2	12701
66666.1	742723	2	8538
66666.1	unbinned	127	484126
66666.1	1.21181e+06	20	141017
66666.1	214856	1	7557
66666.1	2.29319e+06	1	9040
66666.1	239935	5	30088
66666.1	47678.6	24	289603
66666.1	820.424	14	157753
66666.1	88431.7	1	43122
66666.1	unbinned	2428	14986652
66666.1	1.21181e+06	2	9666
66666.1	1.63751e+06	2	11790
66666.1	47678.6	1	4008
66666.1	unbinned	148	678361
66666.1	1.21181e+06	16	82161
66666.1	1.63751e+06	2	9065
66666.1	unbinned	284	1454349
66666.1	239935	13	1668484
66666.1	1.94559e+06	1	14030
66666.1	592028	1	26857
66666.1	unbinned	17	235225
66666.1	1.29892e+06	13	527815
66666.1	unbinned	1	4141
66666.1	1.26307e+06	3	11444
66666.1	2.29297e+06	1	5525
66666.1	742723	1	2786
66666.1	88431.7	1	4674
66666.1	unbinned	194	805415
66666.1	1.89821e+06	17	1745293
66666.1	unbinned	3	45887
66666.1	1.89821e+06	19	717357
66666.1	unbinned	15	159274
66666.1	649756	9	502210
66666.1	unbinned	4	38470
66666.1	1680.17	36	1118724
66666.1	unbinned	1	3566
74426.2	742723	36	2019298
765821	1.22632e+06	6	356555
765821	1.26307e+06	28	2111530
765821	165186	113	1731288
765821	unbinned	115	915845
820.499	820.424	58	3948983
820.499	unbinned	6	102407
88432	165186	2	33182
88432	2.29319e+06	1	2815
88432	88431.7	81	2114688
88432	unbinned	38	298715
unused	1.21181e+06	97	450273
unused	1.22632e+06	16	273045
unused	1.26288e+06	6	34768
unused	1.26307e+06	12	151108
unused	1.26308e+06	4	9793
unused	1.29892e+06	23	398794
unused	1.63751e+06	6	35247
unused	165185	160	181711
unused	165186	58	219077
unused	1680.17	73	217872
unused	172733	75	90924
unused	1.89821e+06	25	383116
unused	1.89821e+06	9	346419
unused	1.94559e+06	107	328560
unused	214856	67	248400
unused	2.29297e+06	16	312875
unused	2.29319e+06	37	204677
unused	239935	72	163853
unused	29363.5	11	76472
unused	39491.2	86	277200
unused	47678.6	58	145856
unused	592028	40	110106
unused	649756	3	92069
unused	657322	4	131632
unused	742723	92	181254
unused	820.424	23	91095
unused	88431.7	19	67124

## Sheet: ERR912091
source_id	target_id	contigs	dna
100883	1308.91	2	8246
100883	2.10969e+06	62	2313470
100883	unbinned	34	343022
1263.99	1.16072e+06	37	2154053
1263.99	unbinned	17	229352
1308.11	1304.96	142	853732
1308.11	1308.91	195	1248113
1308.11	unbinned	123	696481
1485.44	1.16072e+06	3	46919
1485.44	1.26278e+06	1	38416
1485.44	1.26288e+06	9	280607
1485.44	1506.36	1	23278
1485.44	1.89701e+06	1	20777
1485.44	1.89821e+06	1	15496
1485.44	1.89821e+06	3	94358
1485.44	1.94651e+06	1	3457
1485.44	2.10969e+06	1	77640
1485.44	unbinned	126	1249905
1506.47	1506.36	19	1494441
1506.47	997878	1	3342
1506.47	unbinned	8	77358
1678.51	1.16072e+06	1	39393
1678.51	1.89821e+06	1	5874
1678.51	2.10969e+06	1	21969
1678.51	74426.1	2	18342
1678.51	745368	1	13961
1678.51	unbinned	203	1742922
1730.67	1.26288e+06	26	1331446
1730.67	unbinned	15	441647
1730.68	1.89821e+06	5	793769
1730.68	unbinned	1	24641
1.8982e+06	1.8982e+06	29	2185256
1.8982e+06	unbinned	2	14225
1.89821e+06	1.94651e+06	110	1042527
1.89821e+06	745368	2	26582
1.89821e+06	unbinned	146	934989
1.94559e+06	1.89701e+06	2	62542
1.94559e+06	1.95297e+06	46	1725852
1.94559e+06	unbinned	11	151919
2.02139e+06	1.11806e+06	4	58050
2.02139e+06	1.21181e+06	2	30478
2.02139e+06	626929	2	18709
2.02139e+06	742727	1	15422
2.02139e+06	823.294	2	52787
2.02139e+06	997878	5	47637
2.02139e+06	unbinned	138	1596689
239760	1.11806e+06	40	2505199
239760	2.29291e+06	1	4081
239760	unbinned	3	45507
239760	1.21181e+06	15	2640295
239760	unbinned	1	5677
239760	1.26269e+06	68	2724061
239760	2.29291e+06	3	48540
239760	unbinned	1	2844
239760	1.26304e+06	1	39730
239760	1.87244e+06	100	1404787
239760	2.29291e+06	1	59906
239760	unbinned	37	357740
239760	1.26304e+06	42	2653800
239760	2.29291e+06	1	115001
239760	unbinned	4	119985
239760	1.11806e+06	1	5312
239760	1.26304e+06	1	46381
239760	2.29291e+06	79	1959575
239760	unbinned	38	430202
239935	239935	33	2738435
239935	unbinned	2	24422
301302	142586	5	158484
301302	1.8982e+06	9	478091
301302	39488.1	1	21420
301302	745368	1	23400
301302	unbinned	129	2306510
33042.1	33043.1	18	2609942
33042.1	unbinned	1	32044
410073	1.26288e+06	1	8057
410073	142586	4	27912
410073	1.8982e+06	3	26082
410073	1.94642e+06	1	8544
410073	2.10969e+06	1	15306
410073	33043.1	5	49684
410073	39488.1	8	108778
410073	74426.1	2	11020
410073	unbinned	681	4265746
459786	1.89701e+06	24	1734775
459786	unbinned	8	113376
46503.2	1.11806e+06	1	3092
46503.2	1.26269e+06	2	15471
46503.2	457393	6	91345
46503.2	626929	51	412337
46503.2	818.792	6	65063
46503.2	823.294	22	228322
46503.2	997878	53	492838
46503.2	997885	5	48916
46503.2	unbinned	679	5477889
626929	626929	109	2773902
626929	997878	1	3241
626929	unbinned	4	43090
66666.1	1.94642e+06	97	1446044
66666.1	unbinned	95	670778
66666.1	1.89821e+06	3	647474
66666.1	1.89821e+06	1	4084
66666.1	unbinned	81	294679
66666.1	1.16072e+06	2	27785
66666.1	1.8982e+06	1	34325
66666.1	1.89821e+06	1	21453
66666.1	1.94642e+06	1	9647
66666.1	2.10969e+06	1	14783
66666.1	33043.1	2	36554
66666.1	74426.1	2	25115
66666.1	unbinned	178	1244706
66666.1	1.26278e+06	21	1885662
66666.1	unbinned	4	79339
66666.1	1.16072e+06	1	17178
66666.1	1308.91	1	3368
66666.1	1.8982e+06	1	4312
66666.1	2.10969e+06	2	12196
66666.1	33043.1	4	26351
66666.1	39488.1	8	69825
66666.1	74426.1	1	20469
66666.1	unbinned	315	1739674
66666.1	142586	1	6008
66666.1	33043.1	1	6110
66666.1	39488.1	1	13616
66666.1	unbinned	308	1630520
66666.1	142586	46	2707784
66666.1	unbinned	9	111129
66666.1	39488.1	135	1529750
66666.1	626929	1	2755
66666.1	unbinned	383	2253541
66666.1	1.16072e+06	1	8628
66666.1	1304.96	1	13688
66666.1	142586	2	9162
66666.1	1506.36	1	4041
66666.1	1.94651e+06	1	15088
66666.1	2.10969e+06	1	2969
66666.1	33043.1	4	25018
66666.1	39488.1	3	18089
66666.1	unbinned	279	1817069
66666.1	1.11806e+06	4	59799
66666.1	1.16072e+06	1	72093
66666.1	1.89698e+06	3	173889
66666.1	239935	1	54456
66666.1	39488.1	1	23122
66666.1	997878	1	14625
66666.1	unbinned	74	1301496
66666.1	1.89821e+06	1	13888
66666.1	1.94651e+06	1	12391
66666.1	74426.1	7	128897
66666.1	unbinned	191	1177263
66666.1	1.16072e+06	1	14121
66666.1	1.26278e+06	1	4408
66666.1	142586	2	11559
66666.1	1.89698e+06	1	10017
66666.1	1.8982e+06	2	47924
66666.1	1.89821e+06	3	64117
66666.1	39488.1	1	16359
66666.1	745368	1	6465
66666.1	unbinned	272	2339683
66666.1	1.26269e+06	1	6088
66666.1	unbinned	35	195783
66666.1	626929	21	722863
66666.1	unbinned	3	63019
66666.1	1.94651e+06	4	43392
66666.1	745368	7	72741
66666.1	unbinned	260	1735742
66666.1	unbinned	16	213763
66666.1	1.16072e+06	2	10945
66666.1	1.89701e+06	1	12557
66666.1	1.94651e+06	3	38858
66666.1	2.10969e+06	1	3648
66666.1	745368	2	25218
66666.1	unbinned	345	2474954
66666.1	33043.1	3	402362
66666.1	unbinned	1	9655
66666.1	457393	3	25250
66666.1	unbinned	22	251211
66666.1	1.26288e+06	1	5554
66666.1	142586	1	22410
66666.1	1.8982e+06	3	20350
66666.1	33043.1	1	23764
66666.1	39488.1	5	68814
66666.1	unbinned	255	1425543
66666.1	1.89821e+06	1	430427
66666.1	745368	52	2056811
66666.1	unbinned	23	242406
66666.1	742727	22	2936899
66666.1	unbinned	2	92957
66666.1	1.26288e+06	10	429677
66666.1	unbinned	1	23541
66666.1	1.16072e+06	1	5806
66666.1	1.89821e+06	1	8464
66666.1	626929	1	4970
66666.1	unbinned	189	1075212
66666.1	1.11806e+06	1	9749
66666.1	1.16072e+06	1	43888
66666.1	1.26278e+06	1	11873
66666.1	1308.91	2	10614
66666.1	1506.36	1	31637
66666.1	1.89698e+06	1	26551
66666.1	1.89821e+06	1	24835
66666.1	1.89821e+06	2	35196
66666.1	unbinned	142	2052213
66666.1	1.89701e+06	5	231597
66666.1	1.8982e+06	1	29397
66666.1	unbinned	40	302833
66666.1	1.16072e+06	1	9492
66666.1	1.89701e+06	5	53382
66666.1	1.89821e+06	3	48674
66666.1	1.95297e+06	1	4180
66666.1	745368	1	3705
66666.1	unbinned	208	1161368
66666.1	823.294	5	57254
66666.1	unbinned	57	462972
66666.1	1308.91	2	10032
66666.1	1.89821e+06	1	4695
66666.1	626929	1	11503
66666.1	997878	1	2560
66666.1	unbinned	269	1201011
66666.1	1.89821e+06	21	1794419
66666.1	unbinned	6	90618
66666.1	unbinned	45	366181
66666.1	1.26288e+06	1	7106
66666.1	1.89698e+06	1	4115
66666.1	1.89701e+06	1	6980
66666.1	1.89821e+06	3	24342
66666.1	1.95297e+06	1	6063
66666.1	2.10969e+06	1	3415
66666.1	745368	1	6329
66666.1	unbinned	247	1447711
66666.1	74426.1	22	1646008
66666.1	unbinned	3	41447
66666.1	1.89698e+06	18	1443875
66666.1	unbinned	5	99141
66666.1	33043.1	1	4580
66666.1	unbinned	156	643993
66666.1	1.11806e+06	9	79612
66666.1	1.26269e+06	9	66193
66666.1	2.29291e+06	1	2771
66666.1	626929	1	3229
66666.1	997878	1	2553
66666.1	unbinned	175	1184874
66666.1	unbinned	54	218311
66666.1	1.26269e+06	1	5203
66666.1	1308.91	1	2599
66666.1	1.94642e+06	2	7054
66666.1	239935	1	8840
66666.1	74426.1	2	28120
66666.1	unbinned	316	1674173
66666.1	1.89821e+06	82	1709330
66666.1	1.95297e+06	1	26889
66666.1	745368	1	6016
66666.1	unbinned	163	1717801
66666.1	1.11806e+06	1	5857
66666.1	1.26269e+06	1	11110
66666.1	626929	7	62517
66666.1	997878	14	83052
66666.1	unbinned	144	816137
66666.1	1.26269e+06	1	14199
66666.1	1.26278e+06	3	24404
66666.1	1.89698e+06	1	4988
66666.1	1.89701e+06	1	8813
66666.1	1.95297e+06	1	8531
66666.1	626929	1	5894
66666.1	unbinned	431	2258662
74426.2	74426.1	5	383638
74426.2	unbinned	1	11969
816.156	457393	3	88159
816.156	626929	3	28065
816.156	997878	105	4733785
816.156	unbinned	60	613121
818.135	626929	21	383247
818.135	818.792	94	5034467
818.135	823.294	5	82702
818.135	997878	6	72886
818.135	997885	149	4004838
818.135	unbinned	251	3663720
820.499	457393	131	1657862
820.499	997878	1	12221
820.499	unbinned	129	1187201
823.343	457393	1	3675
823.343	626929	3	26826
823.343	823.294	129	3058048
823.343	unbinned	78	1083532
872.45	1.21181e+06	4	77302
872.45	1.89821e+06	1	18152
872.45	1.94642e+06	2	15587
872.45	74426.1	1	25172
872.45	818.792	1	3891
872.45	unbinned	254	1897210
unused	1.11806e+06	124	433880
unused	1.16072e+06	5	15663
unused	1.21181e+06	5	75661
unused	1.26269e+06	125	245523
unused	1.26278e+06	5	32827
unused	1.26288e+06	2	28907
unused	1.26304e+06	10	136889
unused	1304.96	165	277141
unused	1308.91	393	477780
unused	142586	4	49485
unused	1506.36	4	5520
unused	1.87244e+06	27	117193
unused	1.89698e+06	2	2530
unused	1.89701e+06	9	63957
unused	1.8982e+06	7	44540
unused	1.89821e+06	6	82146
unused	1.89821e+06	23	219367
unused	1.94642e+06	17	50719
unused	1.94651e+06	30	124475
unused	1.95297e+06	9	13792
unused	2.10969e+06	3	3635
unused	2.29291e+06	22	95047
unused	239935	1	48575
unused	33043.1	7	11422
unused	39488.1	37	94354
unused	457393	63	337035
unused	626929	229	657300
unused	742727	1	93171
unused	74426.1	2	3392
unused	745368	18	192181
unused	818.792	11	137984
unused	823.294	24	255867
unused	997878	271	816628
unused	997885	12	52605

[truncated: 13 more sheets: ERR912124, SRR060006, SRR1621000, SRR1950750, SRR1950766, SRR341647, SRR341697, SRR413750, SRR4305113, SRR4408221, SRR5091568, SRR5127609, SRR5279233]
